# Supplementary material for: N-(2-Bromo­phen­yl)-1,3-selenazolo[5,4-b]pyridin-2-amine
Source: Acta Crystallogr Sect E Struct Rep Online. 2013 Sep 12;69(Pt 10):o1537. doi: 10.1107/S1600536813023969 (PMC3790405; doi:10.1107/S1600536813023969)
Supplement: Supplementary file 1 [file e-69-o1537-sup1.cif]

##############################################################################
#                                                                            #
# This CIF contains the data in a paper accepted for publication in          #
# Acta Crystallographica Section E. It conforms to the requirements of       #
# Notes for Authors for Acta Crystallographica Section E, and has been       #
# peer reviewed under the auspices of the IUCr Commission on Journals.       #
#                                                                            #
# Full details of the Crystallographic Information File format               #
# are given in the paper "The Crystallographic Information File (CIF):       #
# a New Standard Archive File for Crystallography" by S. R. Hall, F. H.      #
# Allen and I. D. Brown [Acta Cryst. (1991), A47, 655-685].                  #
#                                                                            #
# The current version of the core CIF dictionary is obtainable from          #
# ftp://ftp.iucr.org/pub/cif_core.dic.                                       #
#                                                                            #
# Software is freely available for graphical display of the structure(s)     #
# in this CIF. For information consult the CIF software page                 #
# http://www.iucr.org/resources/cif/software.                                #
#                                                                            #
# This file may be used for bona fide research purposes within the           #
# scientific community so long as proper attribution is given to the journal # 
# article from which it was obtained.                                        #
#                                                                            #
##############################################################################
data_I
_audit_creation_method     SHELXL-97
_chemical_name_systematic
;
<i>N</i>-(2-Bromophenyl)-1,3-selenazolo[5,4-<i>b</i>]pyridin-2-amine
;
_chemical_name_common     ?
_chemical_formula_moiety     'C12 H8 Br N3 Se'
_chemical_formula_sum     'C12 H8 Br N3 Se'
_chemical_formula_iupac     'C12 H8 Br N3 Se'
_chemical_formula_weight     353.08
_chemical_melting_point     ?
_space_group_crystal_system     monoclinic
_space_group_name_H-M_alt     'P 21/n'
_space_group_name_Hall     '-P 2yn'
loop_
    _symmetry_equiv_pos_as_xyz
    'x, y, z'
    '-x+1/2, y+1/2, -z+1/2'
    '-x, -y, -z'
    'x-1/2, -y-1/2, z-1/2'
_cell_length_a     12.5312(5)
_cell_length_b     7.4562(3)
_cell_length_c     13.8913(5)
_cell_angle_alpha     90.00
_cell_angle_beta     112.331(4)
_cell_angle_gamma     90.00
_cell_volume     1200.60(8)
_cell_formula_units_Z     4
_cell_measurement_reflns_used     1921
_cell_measurement_theta_min     63.3083
_cell_measurement_theta_max     4.1409
_cell_measurement_temperature     295.0
_exptl_crystal_description     prism
_exptl_crystal_colour     colorless
_exptl_crystal_size_max     0.30
_exptl_crystal_size_mid     0.30
_exptl_crystal_size_min     0.10
_exptl_crystal_density_diffrn     1.953
_exptl_crystal_density_meas     ?
_exptl_crystal_density_method     'not measured'
_exptl_crystal_F_000     680
_exptl_absorpt_coefficient_mu     7.964
_exptl_absorpt_correction_type     multi-scan
_exptl_absorpt_process_details
;
(CrysAlis PRO; Agilent, 2010)
;
_exptl_absorpt_correction_T_min     0.1986
_exptl_absorpt_correction_T_max     0.2988
_exptl_special_details
;
CrysAlisPro, Agilent Technologies,
Version 1.171.34.49 (release 20-01-2011 CrysAlis171 .NET)
Empirical absorption correction using spherical harmonics,
 implemented in SCALE3 ABSPACK scaling algorithm.
;
_diffrn_ambient_temperature     295.0
_diffrn_radiation_type     CuK\a
_diffrn_radiation_wavelength     1.54178
_diffrn_radiation_source     'fine-focus sealed tube'
_diffrn_radiation_monochromator     graphite
_diffrn_measurement_device_type     'Agilent Xcalibur (Sapphire3, Gemini ultra)'
_diffrn_measurement_method     '\w scans'
_diffrn_detector_area_resol_mean     16.0288
_diffrn_reflns_number     4420
_diffrn_reflns_av_R_equivalents     0.0249
_diffrn_reflns_av_sigmaI/netI     0.0270
_diffrn_reflns_theta_min     4.05
_diffrn_reflns_theta_max     62.76
_diffrn_reflns_theta_full     62.76
_diffrn_measured_fraction_theta_max     0.995
_diffrn_measured_fraction_theta_full     0.995
_diffrn_reflns_limit_h_min     -14
_diffrn_reflns_limit_h_max     14
_diffrn_reflns_limit_k_min     -8
_diffrn_reflns_limit_k_max     8
_diffrn_reflns_limit_l_min     -16
_diffrn_reflns_limit_l_max     14
_diffrn_standards_number     ?
_diffrn_standards_interval_count     ?
_diffrn_standards_interval_time     ?
_diffrn_standards_decay_%     ?
_refine_special_details
;
Refinement of <i>F</i>^2^ against ALL reflections. The weighted <i>R</i>-factor
<i>wR</i> and goodness of fit <i>S</i> are based on <i>F</i>^2^, conventional
<i>R</i>-factors <i>R</i> are based on <i>F</i>, with <i>F</i> set to zero for
negative <i>F</i>^2^. The threshold expression of <i>F</i>^2^ >
\s(<i>F</i>^2^) is used only for calculating <i>R</i>-factors(gt) <i>etc</i>.
and is not relevant to the choice of reflections for refinement.
<i>R</i>-factors based on <i>F</i>^2^ are statistically about twice as large
as those based on <i>F</i>, and <i>R</i>- factors based on ALL data will be
even larger.
;
_reflns_number_total     1921
_reflns_number_gt     1779
_reflns_threshold_expression     I>2sigma(I)
_refine_ls_structure_factor_coef     Fsqd
_refine_ls_matrix_type     full
_refine_ls_R_factor_all     0.0541
_refine_ls_R_factor_gt     0.0520
_refine_ls_wR_factor_gt     0.1291
_refine_ls_wR_factor_ref     0.1319
_refine_ls_goodness_of_fit_ref     1.105
_refine_ls_restrained_S_all     1.105
_refine_ls_number_reflns     1921
_refine_ls_number_parameters     155
_refine_ls_number_restraints     0
_refine_ls_hydrogen_treatment     constr
_refine_ls_weighting_scheme     calc
_refine_ls_weighting_details
         'calc w=1/[\s^2^(Fo^2^)+(0.1000P)^2^+0.0000P] where P=(Fo^2^+2Fc^2^)/3'
_atom_sites_solution_hydrogens     geom
_atom_sites_solution_primary     direct
_atom_sites_solution_secondary     difmap
_refine_ls_shift/su_max     0.000
_refine_ls_shift/su_mean     0.000
_refine_diff_density_max     0.659
_refine_diff_density_min     -1.883
_refine_ls_extinction_method     none
_refine_ls_extinction_coef     ?
loop_
    _atom_type_symbol
    _atom_type_description
    _atom_type_scat_dispersion_real
    _atom_type_scat_dispersion_imag
    _atom_type_scat_source
    'C' 'C' 0.0181 0.0091
                         'International Tables Vol C Tables 4.2.6.8 and 6.1.1.4'
    'H' 'H' 0.0000 0.0000
                         'International Tables Vol C Tables 4.2.6.8 and 6.1.1.4'
    'N' 'N' 0.0311 0.0180
                         'International Tables Vol C Tables 4.2.6.8 and 6.1.1.4'
    'Br' 'Br' -0.6763 1.2805
                         'International Tables Vol C Tables 4.2.6.8 and 6.1.1.4'
    'Se' 'Se' -0.7943 1.1372
                         'International Tables Vol C Tables 4.2.6.8 and 6.1.1.4'
_computing_data_collection     'CrysAlis PRO (Agilent, 2010)'
_computing_cell_refinement     'CrysAlis PRO (Agilent, 2010)'
_computing_data_reduction     'CrysAlis PRO (Agilent, 2010)'
_computing_structure_solution     'SHELXS97 (Sheldrick, 2008)'
_computing_structure_refinement     'SHELXL97 (Sheldrick, 2008)'
_computing_molecular_graphics     'SHELXTL (Sheldrick, 2008)'
_computing_publication_material     'publCIF (Westrip, 2010)'
loop_
    _atom_site_type_symbol
    _atom_site_label
    _atom_site_fract_x
    _atom_site_fract_y
    _atom_site_fract_z
    _atom_site_U_iso_or_equiv
    _atom_site_adp_type
    _atom_site_calc_flag
    _atom_site_refinement_flags
    _atom_site_occupancy
    _atom_site_symmetry_multiplicity
    _atom_site_disorder_assembly
    _atom_site_disorder_group
    Se Se1 0.54412(4) 0.09933(7) 0.29605(3) 0.0347(2) Uani d . 1 1 . .
    Br Br1 0.25269(5) -0.30042(7) 0.03920(4) 0.0499(2) Uani d . 1 1 . .
    C C1 0.8930(4) 0.1246(6) 0.3969(4) 0.0391(10) Uani d . 1 1 . .
    H H1 0.9579 0.1449 0.4594 0.047 Uiso calc R 1 1 . .
    N N1 0.7879(3) 0.1260(5) 0.4012(3) 0.0390(9) Uani d . 1 1 . .
    C C6 0.5142(3) 0.0633(5) 0.1513(3) 0.0244(8) Uani d . 1 1 . .
    N N2 0.6067(3) 0.0572(5) 0.1289(2) 0.0283(7) Uani d . 1 1 . .
    C C5 0.7000(4) 0.1010(5) 0.3106(3) 0.0294(9) Uani d . 1 1 . .
    C C10 0.1263(4) -0.0412(8) 0.1036(3) 0.0467(13) Uani d . 1 1 . .
    H H10 0.0714 -0.1346 0.0929 0.056 Uiso calc R 1 1 . .
    N N3 0.4086(3) 0.0347(5) 0.0812(2) 0.0307(8) Uani d . 1 1 . .
    H H3 0.4002 0.0097 0.0038 0.11(3) Uiso d R 1 1 . .
    C C4 0.7091(3) 0.0741(5) 0.2149(3) 0.0255(8) Uani d . 1 1 . .
    C C9 0.2266(4) -0.0716(6) 0.0859(3) 0.0320(9) Uani d . 1 1 . .
    C C3 0.8190(4) 0.0674(6) 0.2134(3) 0.0354(10) Uani d . 1 1 . .
    H H3A 0.8303 0.0447 0.1507 0.042 Uiso calc R 1 1 . .
    C C7 0.3078(3) 0.0625(6) 0.1015(3) 0.0264(8) Uani d . 1 1 . .
    C C8 0.2863(4) 0.2307(6) 0.1358(3) 0.0359(10) Uani d . 1 1 . .
    H H8 0.3407 0.3248 0.1466 0.043 Uiso calc R 1 1 . .
    C C2 0.9120(4) 0.0950(6) 0.3064(4) 0.0409(11) Uani d . 1 1 . .
    H H2 0.9885 0.0937 0.3079 0.049 Uiso calc R 1 1 . .
    C C11 0.1872(4) 0.2608(8) 0.1538(4) 0.0471(12) Uani d . 1 1 . .
    H H11 0.1743 0.3748 0.1779 0.056 Uiso calc R 1 1 . .
    C C12 0.1068(4) 0.1272(9) 0.1372(4) 0.0534(15) Uani d . 1 1 . .
    H H12 0.0379 0.1496 0.1486 0.064 Uiso calc R 1 1 . .
loop_
    _atom_site_aniso_label
    _atom_site_aniso_U_11
    _atom_site_aniso_U_22
    _atom_site_aniso_U_33
    _atom_site_aniso_U_12
    _atom_site_aniso_U_13
    _atom_site_aniso_U_23
    Se1 0.0303(3) 0.0541(4) 0.0266(3) -0.00181(18) 0.0184(2) -0.00480(18)
    Br1 0.0459(4) 0.0368(4) 0.0550(4) -0.0067(2) 0.0055(3) 0.0005(2)
    C1 0.028(2) 0.044(2) 0.034(2) 0.000(2) -0.0008(18) -0.0034(19)
    N1 0.038(2) 0.045(2) 0.0263(18) -0.0011(17) 0.0045(16) -0.0022(16)
    C6 0.0217(19) 0.0271(19) 0.0281(19) -0.0004(15) 0.0135(16) -0.0024(15)
    N2 0.0222(17) 0.0396(18) 0.0269(17) -0.0023(14) 0.0137(14) -0.0037(14)
    C5 0.034(2) 0.028(2) 0.028(2) 0.0000(16) 0.0148(18) -0.0021(15)
    C10 0.022(2) 0.075(4) 0.041(3) -0.009(2) 0.010(2) 0.016(2)
    N3 0.0199(17) 0.047(2) 0.0287(17) -0.0016(15) 0.0134(14) -0.0077(15)
    C4 0.022(2) 0.0283(19) 0.0254(19) -0.0012(15) 0.0082(16) -0.0003(15)
    C9 0.024(2) 0.044(2) 0.027(2) -0.0020(18) 0.0082(17) 0.0063(17)
    C3 0.024(2) 0.048(3) 0.039(2) 0.0023(18) 0.0179(18) 0.0001(19)
    C7 0.0174(18) 0.042(2) 0.0230(18) -0.0001(16) 0.0111(15) -0.0002(16)
    C8 0.031(2) 0.042(2) 0.039(2) 0.0025(19) 0.0177(19) -0.0041(19)
    C2 0.023(2) 0.049(3) 0.046(3) -0.0020(18) 0.008(2) 0.001(2)
    C11 0.038(3) 0.067(3) 0.040(3) 0.015(2) 0.018(2) -0.007(2)
    C12 0.028(3) 0.098(4) 0.041(3) 0.010(3) 0.021(2) 0.005(3)
_geom_special_details
;
All e.s.d.'s (except the e.s.d. in the dihedral angle between two l.s. planes)
are estimated using the full covariance matrix. The cell e.s.d.'s are taken
into account individually in the estimation of e.s.d.'s in distances, angles
and torsion angles; correlations between e.s.d.'s in cell parameters are only
used when they are defined by crystal symmetry. An approximate (isotropic)
treatment of cell e.s.d.'s is used for estimating e.s.d.'s involving l.s.
planes.
;
loop_
    _geom_bond_atom_site_label_1
    _geom_bond_atom_site_label_2
    _geom_bond_site_symmetry_2
    _geom_bond_distance
    _geom_bond_publ_flag
    Se1 C5 . 1.886(4) ?
    Se1 C6 . 1.920(4) ?
    Br1 C9 . 1.897(5) ?
    C1 N1 . 1.340(7) ?
    C1 C2 . 1.384(7) ?
    C1 H1 . 0.9500 ?
    N1 C5 . 1.334(6) ?
    C6 N2 . 1.309(5) ?
    C6 N3 . 1.328(5) ?
    N2 C4 . 1.388(5) ?
    C5 C4 . 1.390(6) ?
    C10 C9 . 1.388(7) ?
    C10 C12 . 1.393(8) ?
    C10 H10 . 0.9500 ?
    N3 C7 . 1.410(5) ?
    N3 H3 . 1.0555 ?
    C4 C3 . 1.387(6) ?
    C9 C7 . 1.384(6) ?
    C3 C2 . 1.387(6) ?
    C3 H3A . 0.9500 ?
    C7 C8 . 1.404(6) ?
    C8 C11 . 1.375(6) ?
    C8 H8 . 0.9500 ?
    C2 H2 . 0.9500 ?
    C11 C12 . 1.372(8) ?
    C11 H11 . 0.9500 ?
    C12 H12 . 0.9500 ?
loop_
    _geom_angle_atom_site_label_1
    _geom_angle_atom_site_label_2
    _geom_angle_atom_site_label_3
    _geom_angle_site_symmetry_1
    _geom_angle_site_symmetry_3
    _geom_angle
    _geom_angle_publ_flag
    C5 Se1 C6 . . 83.98(17) ?
    N1 C1 C2 . . 123.6(4) ?
    N1 C1 H1 . . 118.2 ?
    C2 C1 H1 . . 118.2 ?
    C5 N1 C1 . . 115.4(4) ?
    N2 C6 N3 . . 123.0(3) ?
    N2 C6 Se1 . . 114.5(3) ?
    N3 C6 Se1 . . 122.3(3) ?
    C6 N2 C4 . . 113.9(3) ?
    N1 C5 C4 . . 125.7(4) ?
    N1 C5 Se1 . . 123.5(3) ?
    C4 C5 Se1 . . 110.7(3) ?
    C9 C10 C12 . . 119.5(5) ?
    C9 C10 H10 . . 120.3 ?
    C12 C10 H10 . . 120.3 ?
    C6 N3 C7 . . 123.2(3) ?
    C6 N3 H3 . . 117.4 ?
    C7 N3 H3 . . 118.6 ?
    C3 C4 N2 . . 125.6(4) ?
    C3 C4 C5 . . 117.5(4) ?
    N2 C4 C5 . . 116.8(4) ?
    C7 C9 C10 . . 121.1(4) ?
    C7 C9 Br1 . . 119.4(3) ?
    C10 C9 Br1 . . 119.5(4) ?
    C4 C3 C2 . . 117.9(4) ?
    C4 C3 H3A . . 121.0 ?
    C2 C3 H3A . . 121.0 ?
    C9 C7 C8 . . 118.3(4) ?
    C9 C7 N3 . . 121.6(4) ?
    C8 C7 N3 . . 120.1(4) ?
    C11 C8 C7 . . 120.7(5) ?
    C11 C8 H8 . . 119.6 ?
    C7 C8 H8 . . 119.6 ?
    C1 C2 C3 . . 119.7(4) ?
    C1 C2 H2 . . 120.1 ?
    C3 C2 H2 . . 120.1 ?
    C12 C11 C8 . . 120.5(5) ?
    C12 C11 H11 . . 119.8 ?
    C8 C11 H11 . . 119.8 ?
    C11 C12 C10 . . 120.0(4) ?
    C11 C12 H12 . . 120.0 ?
    C10 C12 H12 . . 120.0 ?
loop_
    _geom_torsion_atom_site_label_1
    _geom_torsion_atom_site_label_2
    _geom_torsion_atom_site_label_3
    _geom_torsion_atom_site_label_4
    _geom_torsion_site_symmetry_1
    _geom_torsion_site_symmetry_2
    _geom_torsion_site_symmetry_3
    _geom_torsion_site_symmetry_4
    _geom_torsion
    _geom_torsion_publ_flag
    C2 C1 N1 C5 . . . . -1.6(7) ?
    C5 Se1 C6 N2 . . . . -0.2(3) ?
    C5 Se1 C6 N3 . . . . 175.3(4) ?
    N3 C6 N2 C4 . . . . -174.2(4) ?
    Se1 C6 N2 C4 . . . . 1.3(4) ?
    C1 N1 C5 C4 . . . . 0.1(6) ?
    C1 N1 C5 Se1 . . . . -179.5(3) ?
    C6 Se1 C5 N1 . . . . 178.7(4) ?
    C6 Se1 C5 C4 . . . . -0.9(3) ?
    N2 C6 N3 C7 . . . . -172.0(4) ?
    Se1 C6 N3 C7 . . . . 12.8(6) ?
    C6 N2 C4 C3 . . . . 178.2(4) ?
    C6 N2 C4 C5 . . . . -2.1(5) ?
    N1 C5 C4 C3 . . . . 2.0(6) ?
    Se1 C5 C4 C3 . . . . -178.4(3) ?
    N1 C5 C4 N2 . . . . -177.7(4) ?
    Se1 C5 C4 N2 . . . . 1.9(4) ?
    C12 C10 C9 C7 . . . . 0.3(7) ?
    C12 C10 C9 Br1 . . . . -179.6(4) ?
    N2 C4 C3 C2 . . . . 177.1(4) ?
    C5 C4 C3 C2 . . . . -2.5(6) ?
    C10 C9 C7 C8 . . . . 0.0(6) ?
    Br1 C9 C7 C8 . . . . 179.8(3) ?
    C10 C9 C7 N3 . . . . -178.3(4) ?
    Br1 C9 C7 N3 . . . . 1.5(5) ?
    C6 N3 C7 C9 . . . . -125.4(4) ?
    C6 N3 C7 C8 . . . . 56.4(6) ?
    C9 C7 C8 C11 . . . . 0.3(6) ?
    N3 C7 C8 C11 . . . . 178.7(4) ?
    N1 C1 C2 C3 . . . . 0.9(8) ?
    C4 C3 C2 C1 . . . . 1.2(7) ?
    C7 C8 C11 C12 . . . . -0.9(7) ?
    C8 C11 C12 C10 . . . . 1.1(8) ?
    C9 C10 C12 C11 . . . . -0.8(7) ?
loop_
    _geom_hbond_atom_site_label_D
    _geom_hbond_atom_site_label_H
    _geom_hbond_atom_site_label_A
    _geom_hbond_site_symmetry_A
    _geom_hbond_distance_DH
    _geom_hbond_distance_HA
    _geom_hbond_distance_DA
    _geom_hbond_angle_DHA
    _geom_hbond_publ_flag
    N3 H3 N2 3_655 1.06 1.88 2.933(4) 174 yes
_iucr_refine_instructions_details
;
The ins file is listed below
TITL    w1 in P2(1)/n
CELL 1.54178  12.5312   7.4562  13.8913  90.000 112.331  90.000
ZERR   4.00   0.0005   0.0003   0.0005   0.000   0.004   0.000
LATT 1
SYMM  0.50000-X, 0.50000+Y, 0.50000-Z
SFAC C  H  N  Br Se
UNIT 48  32  12  4  4
MERG 2
L.S. 4
ACTA
Bond $h
conf
size .3 .3 .2
temp 22
FMAP 2
PLAN 25
WGHT   0.100000   0.000000
FVAR 0.691320
Se1    5   0.544119   0.099325   0.296054  11.000000   0.030290 =
           0.054040   0.026630  -0.004800   0.018420  -0.001820
Br1    4   0.252691  -0.300421   0.039201  11.000000   0.045890 =
           0.036840   0.054970   0.000490   0.005520  -0.006690
C1     1   0.892929   0.124543   0.396879  11.000000   0.027850 =
           0.043780   0.034320  -0.003450  -0.001050  -0.000560
AFIX 43
H1     2   0.956512   0.144452   0.458080  11.000000  -1.200000
AFIX 0
N1     3   0.787938   0.126029   0.401228  11.000000   0.038440 =
           0.045340   0.026300  -0.002200   0.004540  -0.001090
C6     1   0.514211   0.063282   0.151276  11.000000   0.021670 =
           0.027000   0.028120  -0.002390   0.013430  -0.000420
N2     3   0.606665   0.057161   0.128934  11.000000   0.022150 =
           0.039560   0.026900  -0.003690   0.013690  -0.002300
C5     1   0.700018   0.100983   0.310591  11.000000   0.034340 =
           0.028470   0.028100  -0.002140   0.014820   0.000060
C10    1   0.126342  -0.041165   0.103579  11.000000   0.022260 =
           0.074720   0.041590   0.015850   0.010120  -0.009070
AFIX 43
H10    2   0.072552  -0.132518   0.093086  11.000000  -1.200000
AFIX 0
N3     3   0.408616   0.034663   0.081187  11.000000   0.019830 =
           0.047310   0.028720  -0.007660   0.013440  -0.001610
AFIX 3
H3A    2   0.400198   0.009723   0.003843  11.000000   0.108960
AFIX 0
C4     1   0.709075   0.074113   0.214941  11.000000   0.022320 =
           0.028200   0.025310  -0.000300   0.008160  -0.001170
C9     1   0.226603  -0.071559   0.085881  11.000000   0.023910 =
           0.044070   0.026790   0.006300   0.008220  -0.002000
C3     1   0.819044   0.067455   0.213461  11.000000   0.024100 =
           0.048450   0.039030   0.000070   0.018060   0.002320
AFIX 43
H3     2   0.830124   0.045183   0.152039  11.000000  -1.200000
AFIX 0
C7     1   0.307844   0.062513   0.101500  11.000000   0.017490 =
           0.041780   0.023020  -0.000240   0.011120  -0.000080
C8     1   0.286227   0.230669   0.135755  11.000000   0.030520 =
           0.042180   0.038910  -0.004150   0.017680   0.002280
AFIX 43
H8     2   0.339514   0.322819   0.146373  11.000000  -1.200000
AFIX 0
C2     1   0.911973   0.095042   0.306425  11.000000   0.023150 =
           0.049050   0.046060   0.001170   0.008250  -0.002010
AFIX 43
H2     2   0.986799   0.093707   0.307924  11.000000  -1.200000
AFIX 0
C11    1   0.187226   0.260690   0.153781  11.000000   0.038250 =
           0.066580   0.039830  -0.007310   0.018480   0.015430
AFIX 43
H11    2   0.174619   0.372323   0.177407  11.000000  -1.200000
AFIX 0
C12    1   0.106862   0.127232   0.137185  11.000000   0.027940 =
           0.097980   0.041420   0.005060   0.021350   0.010160
AFIX 43
H12    2   0.039412   0.149142   0.148359  11.000000  -1.200000
AFIX
HKLF 4
END
Q1     1   0.427500   0.784500   0.012700  11.000000   0.050000 0.660000
Q2     1   0.024700   0.113000   0.193500  11.000000   0.050000 0.600000
Q3     1  -0.038500   0.142700   0.159200  11.000000   0.050000 0.570000
Q4     1  -0.076700   0.200300   0.096600  11.000000   0.050000 0.550000
Q5     1   0.416100   0.085100   0.321800  11.000000   0.050000 0.550000
Q6     1   1.040800   0.162900   0.420300  11.000000   0.050000 0.540000
Q7     1   1.083700   0.111500   0.343400  11.000000   0.050000 0.510000
Q8     1   0.515000   0.091000   0.404700  11.000000   0.050000 0.460000
Q9     1  -0.066900   0.293900   0.103300  11.000000   0.050000 0.450000
Q10    1   0.874700  -0.088400   0.204500  11.000000   0.050000 0.420000
Q11    1   0.717800   0.034000   0.273900  11.000000   0.050000 0.420000
Q12    1   0.137000   0.529500   0.201200  11.000000   0.050000 0.410000
Q13    1   0.846300  -0.170400   0.158400  11.000000   0.050000 0.400000
Q14    1   0.740400   0.189300   0.323600  11.000000   0.050000 0.400000
Q15    1   0.138200   0.663100   0.197500  11.000000   0.050000 0.390000
Q16    1   0.923300   0.002900   0.097900  11.000000   0.050000 0.380000
Q17    1   0.023300   0.220500   0.126100  11.000000   0.050000 0.380000
Q18    1   0.120000   0.492100   0.060500  11.000000   0.050000 0.370000
Q19    1   0.483800   0.040400  -0.006300  11.000000   0.050000 0.360000
Q20    1   0.320400   0.536800   0.163600  11.000000   0.050000 0.350000
Q21    1   0.629800   0.163800   0.230900  11.000000   0.050000 0.350000
Q22    1   0.297400   0.472500   0.137000  11.000000   0.050000 0.350000
Q23    1   0.317300   0.256300   0.040200  11.000000   0.050000 0.350000
Q24    1   0.318200   0.116100   0.146300  11.000000   0.050000 0.340000
Q25    1   0.721400   0.165900   0.278200  11.000000   0.050000 0.330000
HKLF 4
REM     w1 in P2(1)/n
REM R1=  0.0519 for   1779 Fo > 4sig(Fo)  and  0.0541 for all   1921 data
REM    155 parameters refined using      0 restraints
;
data_New_Global_Publ_Block
_journal_date_recd_electronic     2013-07-10
_journal_date_accepted     2013-08-26
_journal_name_full     'Acta Crystallographica, Section E'
_journal_year     2013
_journal_volume     69
_journal_issue     10
_journal_page_first     o1537
_journal_page_last     o1537
_journal_paper_category     QO
_journal_paper_doi     10.1107/S1600536813023969
_journal_coeditor_code     FJ2639
_publ_contact_author_name     'Liu Wei'
_publ_contact_author_address
;
College of Science
Honghe University
Mengzi 661100
People's Republic of China
;
_publ_contact_author_email     'liuwei4728@126.com;zhoubo432@163.com'
_publ_contact_author_fax     ?
_publ_contact_author_phone     ?
_publ_section_title
;
<i>N</i>-(2-Bromophenyl)-1,3-selenazolo[5,4-<i>b</i>]pyridin-2-amine
;
loop_
    _publ_author_name
    _publ_author_footnote
    _publ_author_address
    'Bo, Zhou' .
;
College of Science
Honghe University
Mengzi 661100
People's Republic of China
;
    'Du Shu, Huang' .
;
College of Science
Honghe University
Mengzi 661100
People's Republic of China
;
    'Wei, Liu' .
;
College of Science
Honghe University
Mengzi 661100
People's Republic of China
;
    'Mei Yun, Zhou' .
;
Department of Chemistry
Jinan University
Guangzhou 510632
People's Republic of China
;
