# Supplementary material for: N-(2-Bromo­phen­yl)-1,3-selenazolo[5,4-b]pyridin-2-amine
Source: Acta Crystallogr Sect E Struct Rep Online. 2013 Sep 12;69(Pt 10):o1537. doi: 10.1107/S1600536813023969 (PMC3790405; doi:10.1107/S1600536813023969)
Supplement: Supplementary file 2 [file e-69-o1537-Isup2.hkl]

#
# h,k,l, Fc-squared, Fo-squared, sigma(Fo-squared) and status flag
#
data_I
_shelx_title '    w1 in P2(1)/n'
_shelx_refln_list_code          4
_shelx_F_calc_maximum      192.21
_exptl_crystal_F_000       680.00
_reflns_d_resolution_high  0.8670
 
loop_
 _symmetry_equiv_pos_as_xyz
 'x, y, z'
 '-x+1/2, y+1/2, -z+1/2'
 '-x, -y, -z'
 'x-1/2, -y-1/2, z-1/2'
 
_cell_length_a    12.5312
_cell_length_b     7.4562
_cell_length_c    13.8913
_cell_angle_alpha  90.000
_cell_angle_beta  112.331
_cell_angle_gamma  90.000
 
_shelx_F_squared_multiplier     1.000
 
loop_
 _refln_index_h
 _refln_index_k
 _refln_index_l
 _refln_F_squared_calc
 _refln_F_squared_meas
 _refln_F_squared_sigma
 _refln_observed_status
   2   0   0     9856.66     6463.26     64.30 o
   4   0   0    15262.32    11691.77    122.54 o
   6   0   0    10369.65    10314.32    137.98 o
   8   0   0       90.81      115.82     12.13 o
  10   0   0     1006.10     1080.61     61.04 o
  12   0   0      341.39      349.94     23.18 o
   1   1   0     9426.57     5429.51     33.78 o
   2   1   0      428.94      406.87     17.28 o
   3   1   0     5985.04     4431.70     70.60 o
   4   1   0     2324.97     2619.06     62.50 o
   5   1   0      741.74      966.25     42.44 o
   6   1   0     2078.68     2211.63     68.19 o
   7   1   0      538.94      726.72     29.08 o
   8   1   0     1255.39     1469.93     39.67 o
   9   1   0     1313.82     1362.77     31.63 o
  10   1   0      171.99      209.01     14.45 o
  11   1   0      319.85      383.31     20.81 o
  12   1   0        2.11        4.60      4.62 o
  13   1   0      697.20      662.39     26.74 o
   0   2   0      839.80     1048.40     26.90 o
   1   2   0     2270.47     2362.34     63.86 o
   2   2   0    15738.77    10013.84     51.41 o
   3   2   0    13445.49     8643.30    422.95 o
   4   2   0     6554.53     5888.40    101.98 o
   5   2   0     1245.90     1540.80     57.69 o
   6   2   0     1812.93     2078.44     72.17 o
   7   2   0     8452.69     8172.32    112.94 o
   8   2   0     2126.81     2185.34     88.04 o
   9   2   0       14.31       16.97      6.99 o
  10   2   0      981.32     1061.77     34.04 o
  11   2   0     1141.81     1192.84     34.66 o
  12   2   0      733.55      647.85     27.88 o
   1   3   0      170.13      194.34     10.89 o
   2   3   0      235.65      247.71     12.90 o
   3   3   0      448.08      491.36     28.68 o
   4   3   0     5204.00     4960.68    103.67 o
   5   3   0      256.88      362.12     31.59 o
   6   3   0     3516.54     3533.96    181.20 o
   7   3   0       85.61       98.72      9.98 o
   8   3   0     1716.78     1796.39     50.70 o
   9   3   0      756.26      824.28     35.82 o
  10   3   0      656.72      697.78     32.89 o
  11   3   0      168.35      163.67     12.62 o
  12   3   0       22.76       16.55      3.82 o
   0   4   0     2980.45     2946.42     69.87 o
   1   4   0    14358.49    11399.68    140.13 o
   2   4   0     4177.82     4115.42     61.83 o
   3   4   0     1722.64     1820.64     43.64 o
   4   4   0        9.09       10.27      4.12 o
   5   4   0     8694.37     7645.24    101.60 o
   6   4   0       46.25       34.62     12.45 o
   7   4   0      519.31      589.15     38.85 o
   8   4   0      972.68     1073.64     55.46 o
   9   4   0     2349.71     2425.06     60.55 o
  10   4   0       54.95       67.99     10.37 o
  11   4   0      125.78      126.74     10.17 o
   1   5   0     1827.67     1801.03     61.23 o
   2   5   0       26.77       28.50      4.52 o
   3   5   0     1142.84     1178.95     50.48 o
   4   5   0      102.94       96.89     17.95 o
   5   5   0      573.21      633.25     45.31 o
   6   5   0       12.41       20.35     11.36 o
   7   5   0      102.00       96.98     20.23 o
   8   5   0       45.88       50.48     15.56 o
   9   5   0      517.46      520.24     39.31 o
  10   5   0        0.27        1.23      4.89 o
   0   6   0     2599.20     2539.70     79.30 o
   1   6   0     3594.26     3362.87    125.36 o
   2   6   0      728.55      705.55     25.11 o
   3   6   0     1018.78     1031.10     40.52 o
   4   6   0       42.78       60.70     11.01 o
   5   6   0     3568.12     3609.22     77.04 o
   6   6   0      145.78      180.07     17.43 o
   7   6   0      250.56      278.17     20.22 o
   8   6   0      796.77      891.44     49.97 o
   9   6   0      421.94      461.23     32.11 o
   1   7   0      358.20      317.28     20.96 o
   2   7   0      180.89      183.25     15.59 o
   3   7   0        1.73        5.46      7.84 o
   4   7   0      342.43      361.97     24.41 o
   5   7   0       62.30       71.89     11.41 o
   6   7   0      303.12      323.89     20.79 o
   7   7   0       52.16       46.92      7.58 o
   0   8   0      674.72      636.43     38.05 o
   1   8   0       29.49       26.81      6.23 o
   2   8   0      707.34      700.16     41.82 o
   3   8   0      794.04      789.65     43.82 o
   4   8   0      457.22      460.25     31.96 o
 -13   0   1        2.68       -2.13      5.73 o
 -11   0   1     1579.11     1656.52     76.27 o
  -9   0   1     2372.09     2597.45     59.12 o
  -7   0   1     5249.89     5438.76    104.78 o
  -5   0   1     5019.85     5093.01     85.93 o
  -3   0   1     7942.44     6259.50     73.05 o
  -1   0   1     1555.67     1243.69     16.59 o
   1   0   1       26.45       47.38      4.56 o
   3   0   1    17675.62    11383.11    108.92 o
   5   0   1     5048.00     5501.11     94.70 o
   7   0   1     9617.53     9296.26    324.88 o
   9   0   1      418.71      520.60     40.98 o
  11   0   1        0.47       -0.29      5.93 o
  13   0   1      451.16      511.48     31.92 o
 -13   1   1     1265.73     1158.42     48.93 o
 -12   1   1       50.14       47.24      6.72 o
 -11   1   1       51.57       50.41      7.00 o
 -10   1   1     4895.86     4947.38     62.67 o
  -9   1   1     5179.11     4915.52     84.93 o
  -8   1   1     1536.10     1751.69     32.03 o
  -7   1   1     3248.26     3514.17     91.50 o
  -6   1   1     6059.83     6488.82    114.68 o
  -5   1   1     1586.45     1705.61     54.37 o
  -4   1   1      129.03      123.52     13.72 o
  -3   1   1    26160.30    11601.73    107.40 o
  -2   1   1     4321.87     3311.53     43.87 o
  -1   1   1       71.28      114.07     31.18 o
   0   1   1      202.39      258.99      6.41 o
   1   1   1    12572.21     5937.97    256.78 o
   2   1   1      824.87      822.34     19.53 o
   3   1   1     3924.91     3395.80     72.06 o
   4   1   1    14247.62    11788.20     68.65 o
   5   1   1     7302.80     7220.51    116.66 o
   6   1   1     1602.90     2093.46     68.49 o
   7   1   1     6997.69     6747.22     71.46 o
   8   1   1     1155.15     1234.02     33.91 o
   9   1   1      932.77     1035.62     33.21 o
  10   1   1       12.43       18.83      5.94 o
  11   1   1     3869.21     3646.38     53.65 o
  12   1   1       59.68       66.91      8.31 o
 -13   2   1        2.76        5.06      4.04 o
 -12   2   1     1669.37     1685.00     38.00 o
 -11   2   1      663.60      718.70     27.73 o
 -10   2   1      151.90      162.59     13.85 o
  -9   2   1       78.79       96.79     13.22 o
  -8   2   1      449.08      502.73     18.26 o
  -7   2   1      563.02      643.94     28.29 o
  -6   2   1      245.21      307.29     27.82 o
  -5   2   1      559.50      585.05     34.58 o
  -4   2   1     1484.89     1564.68     31.53 o
  -3   2   1       76.82      109.63      7.09 o
  -2   2   1     3073.67     2489.16    120.05 o
  -1   2   1     7398.65     6205.19    126.89 o
   1   2   1     2756.74     2521.92     43.66 o
   2   2   1     2321.77     2114.74     22.69 o
   3   2   1       94.70       91.69     12.51 o
   4   2   1     1999.17     2103.99     63.22 o
   5   2   1     2790.05     3183.34     84.95 o
   6   2   1     2870.91     3407.61     94.99 o
   7   2   1      183.65      207.63     13.84 o
   8   2   1     1685.63     1778.28     51.75 o
   9   2   1       83.43       78.44     12.52 o
  10   2   1      310.36      355.32     19.54 o
  11   2   1      346.06      360.01     19.60 o
  12   2   1      163.85      139.30     15.93 o
 -12   3   1      204.56      210.67     16.02 o
 -11   3   1     2450.22     2390.59     60.02 o
 -10   3   1      267.63      333.46     33.55 o
  -9   3   1       50.11       56.79     14.94 o
  -8   3   1      422.61      501.67     37.61 o
  -7   3   1     1518.47     1700.86     51.01 o
  -6   3   1     5692.90     5501.85    126.03 o
  -5   3   1     8103.40     7272.37    134.30 o
  -4   3   1     1304.00     1249.13     49.66 o
  -3   3   1      575.56      612.51     23.26 o
  -2   3   1     6367.11     5534.92     82.08 o
  -1   3   1    19841.69    13620.92    126.64 o
   0   3   1    16725.37    11866.10    251.83 o
   1   3   1      872.36      862.99     32.07 o
   2   3   1     3721.36     3508.20     49.10 o
   3   3   1     3624.37     3364.77     79.26 o
   4   3   1     5054.37     4721.21    106.16 o
   5   3   1      731.32      740.41     46.00 o
   6   3   1     1212.13     1373.84     33.70 o
   7   3   1        1.08        2.00      3.87 o
   8   3   1     2283.78     2449.58     60.96 o
   9   3   1     1556.25     1563.05     50.43 o
  10   3   1      407.70      405.62     25.25 o
  11   3   1      207.26      260.59     15.18 o
  12   3   1      145.26      134.22     15.57 o
 -12   4   1      209.47      165.15     18.12 o
 -11   4   1      151.48      157.21     11.62 o
 -10   4   1        1.30       10.05      5.53 o
  -9   4   1      290.07      312.22     22.01 o
  -8   4   1      696.05      776.58     49.89 o
  -7   4   1     1403.63     1587.01     69.32 o
  -6   4   1      447.40      537.48     22.82 o
  -5   4   1     2873.41     2853.06     52.25 o
  -4   4   1        6.86        4.22      5.19 o
  -3   4   1       90.79      103.82     31.62 o
  -2   4   1     3765.54     3911.39     83.36 o
  -1   4   1     1406.84     1540.31     64.33 o
   0   4   1     4317.56     4433.19     60.89 o
   1   4   1     3942.50     4164.48     84.43 o
   2   4   1     1224.87     1314.91     52.51 o
   3   4   1     1526.50     1589.79     42.41 o
   4   4   1       41.26       40.52      6.45 o
   5   4   1     1975.11     2014.62    113.70 o
   6   4   1       70.59       83.13     14.33 o
   7   4   1      708.69      808.75     46.56 o
   8   4   1     1728.35     1873.74     74.03 o
   9   4   1        2.02        2.81     13.15 o
  10   4   1      150.97      175.46     15.79 o
  11   4   1       13.33       14.94      4.21 o
 -11   5   1       93.48       84.82      9.47 o
 -10   5   1       32.27       29.41     10.10 o
  -9   5   1       94.26      113.92     19.58 o
  -8   5   1     3932.98     3946.72    112.94 o
  -7   5   1        0.16       -2.30      8.68 o
  -6   5   1      120.48      151.18     23.62 o
  -5   5   1        0.44        7.82      8.20 o
  -4   5   1     7246.41     6262.80    136.16 o
  -3   5   1       81.95       81.00      7.11 o
  -2   5   1     2086.19     2094.22     39.14 o
  -1   5   1      159.96      161.06      9.41 o
   0   5   1     1579.95     1584.59     28.43 o
   1   5   1      629.05      710.20     20.31 o
   2   5   1     9049.20     8018.02     98.66 o
   3   5   1        1.00        0.65      4.45 o
   4   5   1      329.03      340.24     32.21 o
   5   5   1        1.80        2.30      5.29 o
   6   5   1     6478.39     6242.38     95.41 o
   7   5   1      241.39      283.55     32.51 o
   8   5   1      302.93      313.32     32.24 o
   9   5   1      660.69      580.91     40.58 o
  10   5   1     1026.03     1041.78     47.13 o
  -9   6   1      107.76      123.88     17.63 o
  -8   6   1        5.09        2.63      3.49 o
  -7   6   1      739.09      813.09     50.54 o
  -6   6   1       17.02       34.68     14.33 o
  -5   6   1      538.91      594.30     46.25 o
  -4   6   1       47.50       25.73     11.28 o
  -3   6   1      566.57      512.57     39.04 o
  -2   6   1      228.97      211.85     14.30 o
  -1   6   1      182.49      190.72     16.00 o
   0   6   1       65.59       68.86     15.48 o
   1   6   1      654.80      693.92     24.38 o
   2   6   1     1310.73     1310.42     44.09 o
   3   6   1      575.44      648.09     31.94 o
   4   6   1      193.63      190.68     18.29 o
   5   6   1     1154.49     1199.27     43.61 o
   6   6   1       10.19       11.51      6.08 o
   7   6   1       74.25       81.50     17.66 o
   8   6   1      685.40      726.06     44.18 o
   9   6   1       24.83       34.18      9.43 o
  -8   7   1      177.90      169.00     18.55 o
  -7   7   1      375.53      357.78     20.29 o
  -6   7   1      949.35     1022.47     37.58 o
  -5   7   1     1358.55     1409.88     46.68 o
  -4   7   1      211.80      187.93     25.52 o
  -3   7   1        1.05       -1.97      2.43 o
  -2   7   1      741.51      676.38     30.32 o
  -1   7   1     2269.26     2035.73     52.39 o
   0   7   1      301.00      342.14     21.79 o
   1   7   1      243.09      225.62     17.46 o
   2   7   1      205.07      225.84     27.53 o
   3   7   1      947.89      951.50     54.22 o
   4   7   1      972.07     1000.33     38.80 o
   5   7   1       77.78       83.78     12.91 o
   6   7   1      192.34      158.46     13.82 o
   7   7   1        2.78        8.62      6.82 o
  -5   8   1       25.79       21.40      7.61 o
  -4   8   1      160.54      185.17     21.25 o
  -3   8   1       15.10       27.95      9.87 o
  -2   8   1       52.12       50.30     11.16 o
  -1   8   1        0.25       -0.93      4.89 o
   0   8   1      773.73      666.88     27.33 o
   1   8   1       86.62       95.47     16.38 o
   2   8   1       27.21       27.80     10.00 o
   3   8   1        6.50        9.94      6.17 o
   4   8   1      120.56      111.52     15.46 o
 -12   0   2     4845.60     4425.96     75.52 o
 -10   0   2       82.34       95.62     12.59 o
  -8   0   2     3515.93     3857.82     72.15 o
  -4   0   2      509.51      543.78     24.04 o
  -2   0   2    17961.58     8333.28     60.75 o
   0   0   2     1205.86     1104.44     19.45 o
   2   0   2    36945.91    17273.00    113.88 o
   4   0   2     3143.95     2831.30     62.99 o
   6   0   2      111.62      113.48     15.40 o
   8   0   2    14273.86    12111.46    642.91 o
  10   0   2      314.53      302.40     23.09 o
  12   0   2     1119.56      982.05     33.69 o
 -13   1   2     1063.76      939.32     26.32 o
 -12   1   2        8.59       20.45      5.74 o
 -11   1   2     1252.01     1304.13     37.56 o
 -10   1   2     2740.19     2865.85     50.32 o
  -9   1   2      554.38      655.38     21.22 o
  -8   1   2       45.48       44.98      5.57 o
  -7   1   2       24.25       47.65     11.67 o
  -6   1   2     9759.49     9821.00    137.31 o
  -5   1   2     6246.70     6361.93    101.22 o
  -4   1   2      660.18      822.60     32.24 o
  -3   1   2    11589.07     7492.17    191.72 o
  -2   1   2     3189.16     2888.65     27.39 o
  -1   1   2    18864.01    10450.59     56.98 o
   0   1   2     3632.70     2704.76     65.39 o
   1   1   2       14.48       18.80      3.55 o
   2   1   2      648.62      680.26     15.16 o
   3   1   2      249.84      257.01     10.41 o
   4   1   2     7172.70     6819.22    146.66 o
   5   1   2       22.19       53.84     11.07 o
   6   1   2       37.03       33.26      9.87 o
   7   1   2     1537.66     1670.72     36.47 o
   8   1   2     1509.98     1620.60     39.58 o
   9   1   2       34.47       34.43      5.75 o
  10   1   2      662.43      688.32     23.88 o
  11   1   2     2215.84     2205.88     47.64 o
  12   1   2       11.86       19.07      5.10 o
 -13   2   2      401.98      350.28     19.48 o
 -12   2   2      225.69      221.96     14.55 o
 -11   2   2      135.33      171.04     14.01 o
 -10   2   2     3612.17     3685.18     62.73 o
  -9   2   2     6869.79     6820.53    146.21 o
  -8   2   2     1666.47     1813.27     38.99 o
  -7   2   2      615.51      756.74     63.24 o
  -6   2   2      559.59      519.88     23.07 o
  -5   2   2    10756.33     8529.99    367.20 o
  -4   2   2     7808.52     6145.27    106.04 o
  -3   2   2     2457.18     2311.75     33.22 o
  -2   2   2     2499.12     2618.24     27.35 o
  -1   2   2    11033.95     8033.02    228.87 o
   0   2   2    11042.68     8781.04     80.72 o
   1   2   2    10654.78     6847.43     78.80 o
   2   2   2     2914.01     2602.18     57.25 o
   3   2   2     2597.16     2642.51     66.71 o
   4   2   2     4619.10     4940.39    100.66 o
   5   2   2     8532.45     8706.06    144.97 o
   6   2   2     3164.64     3311.86     61.36 o
   7   2   2      821.82      928.21     31.43 o
   8   2   2       63.49       61.21     11.22 o
   9   2   2      120.40      126.03     17.63 o
  10   2   2      158.97      156.99     16.70 o
  11   2   2      529.16      523.37     22.38 o
  12   2   2        8.56        9.53      4.73 o
 -13   3   2      113.19       99.66     14.58 o
 -12   3   2      563.51      518.58     20.33 o
 -11   3   2       78.48       87.80     13.01 o
 -10   3   2     1848.87     2002.09     80.72 o
  -9   3   2      219.27      253.70     28.47 o
  -8   3   2     3088.69     3092.06    273.21 o
  -7   3   2       72.15      109.95     12.53 o
  -6   3   2     3507.23     3643.34     99.78 o
  -5   3   2        2.01       -0.21      6.17 o
  -4   3   2     1181.96     1077.28     61.57 o
  -3   3   2     1967.04     1928.62     73.80 o
  -2   3   2      397.24      507.07     24.64 o
  -1   3   2      153.43      163.21      9.84 o
   0   3   2      966.32     1111.42     35.98 o
   1   3   2     2028.66     2147.65     37.00 o
   2   3   2     4732.35     4377.83     57.08 o
   3   3   2     1420.52     1428.82     55.04 o
   4   3   2     1926.18     2034.10     72.38 o
   5   3   2      486.21      513.84     19.81 o
   6   3   2     3772.24     3693.10     67.89 o
   7   3   2     1411.80     1496.17     46.24 o
   8   3   2      131.15      156.60     16.56 o
   9   3   2       67.98       77.36     12.08 o
  10   3   2       85.44       89.56      9.63 o
  11   3   2      641.17      638.20     40.06 o
 -12   4   2      178.93      177.82     15.12 o
 -11   4   2     1903.48     1888.46     54.01 o
 -10   4   2      625.55      598.96     40.87 o
  -9   4   2       43.04       51.99      9.74 o
  -8   4   2      604.42      664.92     44.91 o
  -7   4   2     6409.19     6289.20    133.10 o
  -6   4   2        4.16       10.01      4.65 o
  -5   4   2     1329.16     1388.34     42.51 o
  -4   4   2     2115.48     1957.69     37.53 o
  -3   4   2     4637.08     4207.64     63.82 o
  -2   4   2      297.79      302.08     23.26 o
  -1   4   2      618.13      536.87     21.12 o
   0   4   2     5439.12     5361.78     94.51 o
   1   4   2     1735.59     1915.98     42.22 o
   2   4   2      558.98      641.17     84.77 o
   3   4   2     8951.05     7761.15    118.68 o
   4   4   2      268.71      307.03     13.65 o
   5   4   2       64.40       75.17     10.16 o
   6   4   2     1370.64     1416.92     58.97 o
   7   4   2     2796.18     2736.77     86.44 o
   8   4   2     1179.62     1311.03     62.34 o
   9   4   2     2228.09     2253.61     57.74 o
  10   4   2      447.87      395.72     22.33 o
  11   4   2       93.15       77.15     12.22 o
 -11   5   2      716.47      648.74     25.45 o
 -10   5   2      652.34      633.31     39.83 o
  -9   5   2        1.60        6.14      4.65 o
  -8   5   2      245.49      261.98     29.66 o
  -7   5   2      169.64      196.93     26.09 o
  -6   5   2       88.65      111.54     20.04 o
  -5   5   2     3681.40     3605.96    104.11 o
  -4   5   2        0.42        5.48      3.47 o
  -3   5   2      260.52      247.23     14.02 o
  -2   5   2        1.70        3.10      2.46 o
  -1   5   2     8245.74     7610.16     87.63 o
   0   5   2     1185.70     1216.77     25.29 o
   1   5   2       46.09       54.57      6.10 o
   2   5   2      119.08      117.11      9.10 o
   3   5   2     1148.27     1070.50     37.25 o
   4   5   2       16.34       46.09      8.60 o
   5   5   2     1143.26     1158.79     44.30 o
   6   5   2        8.91       12.80     10.19 o
   7   5   2       60.24       88.36     19.22 o
   8   5   2        2.00       43.78     14.79 o
   9   5   2      944.10      929.41     48.68 o
  10   5   2      112.14       83.88     13.01 o
 -10   6   2      179.06      166.03     18.39 o
  -9   6   2      193.51      174.67     17.38 o
  -8   6   2       15.60       25.61      5.74 o
  -7   6   2     2014.14     2110.41     81.52 o
  -6   6   2       25.97       22.09     11.57 o
  -5   6   2      465.50      469.29     40.52 o
  -4   6   2     1034.50      980.07     36.44 o
  -3   6   2     2165.49     2046.77     53.22 o
  -2   6   2       78.54      101.37     16.04 o
  -1   6   2     3843.11     3709.73     59.93 o
   0   6   2     2907.00     2708.58     75.01 o
   1   6   2      312.18      312.12     17.13 o
   2   6   2        0.21        3.52      4.28 o
   3   6   2     2448.26     2351.56     59.46 o
   4   6   2      194.35      243.58     28.73 o
   5   6   2      168.90      168.27     16.34 o
   6   6   2      492.24      592.16     44.39 o
   7   6   2      922.19      979.01     53.17 o
   8   6   2      377.09      372.91     29.96 o
  -8   7   2      432.46      438.31     57.77 o
  -7   7   2      111.31      136.39     20.02 o
  -6   7   2      547.01      573.45     28.71 o
  -5   7   2        1.21        0.52      7.18 o
  -4   7   2      178.29      183.75     25.37 o
  -3   7   2      209.39      232.38     18.14 o
  -2   7   2      133.96      161.21     15.52 o
  -1   7   2       47.91       51.84      9.07 o
   0   7   2      200.10      217.95     43.62 o
   1   7   2      418.34      456.48     37.90 o
   2   7   2     1228.02     1218.78     60.87 o
   3   7   2       19.66       18.64      6.94 o
   4   7   2        1.07       10.66     16.05 o
   5   7   2      106.87      100.70      9.40 o
   6   7   2      638.80      636.66     38.59 o
  -5   8   2      682.21      613.85     35.60 o
  -4   8   2      632.42      601.81     37.19 o
  -3   8   2       92.06      103.25     16.13 o
  -2   8   2      281.69      247.59     16.80 o
  -1   8   2      118.42      111.78     11.57 o
   0   8   2      468.18      447.09     33.16 o
   1   8   2     1042.51     1045.22     50.41 o
   2   8   2      195.03      196.38     22.15 o
   3   8   2        0.36       -5.73      6.28 o
 -13   0   3     1016.40      820.05     45.64 o
 -11   0   3      655.02      772.98     34.82 o
  -9   0   3     8280.28     8186.51    105.27 o
  -7   0   3      965.35     1076.76     43.76 o
  -5   0   3     9577.58     9171.42    107.10 o
  -3   0   3     2672.86     2684.10     41.59 o
  -1   0   3    12884.18     7768.15     45.33 o
   3   0   3       30.30       49.29      5.40 o
   5   0   3    13641.43    11603.78    127.67 o
   7   0   3      177.74      175.63     17.52 o
   9   0   3       56.50       55.18     11.78 o
  11   0   3     1690.98     1581.97     46.02 o
 -14   1   3       96.62      104.45     14.83 o
 -13   1   3       45.75       36.93      7.42 o
 -12   1   3      903.06      906.07     29.93 o
 -11   1   3     1362.56     1467.17     49.18 o
 -10   1   3      877.78      905.35     30.22 o
  -9   1   3      544.30      602.30     18.04 o
  -8   1   3     4542.10     4656.05     45.64 o
  -7   1   3      799.55      932.15     44.35 o
  -6   1   3     4472.30     5564.14    100.66 o
  -5   1   3    12497.34    10119.13    124.15 o
  -4   1   3      643.48      641.41     21.72 o
  -3   1   3      547.79      507.91     17.77 o
  -2   1   3     2115.39     2098.61     19.40 o
   0   1   3       39.39       35.06      2.79 o
   1   1   3     8987.31     6388.05    124.79 o
   2   1   3     9216.55     7431.15     98.54 o
   3   1   3     3466.40     3571.85    159.24 o
   4   1   3     1096.11     1213.27     56.91 o
   5   1   3     5157.19     5303.33    102.71 o
   6   1   3     2604.91     2728.64     73.63 o
   7   1   3        2.93       11.21      3.64 o
   8   1   3      608.19      654.39     27.15 o
   9   1   3     1198.44     1235.04     37.52 o
  10   1   3      375.82      377.53     20.61 o
  11   1   3        8.40       12.57      5.27 o
  12   1   3      219.89      231.00     21.82 o
 -13   2   3       48.96       47.61     11.42 o
 -12   2   3     1585.01     1607.24     48.88 o
 -11   2   3     1313.10     1387.62     48.99 o
 -10   2   3      660.20      776.53     36.42 o
  -9   2   3       96.83       95.84     11.63 o
  -8   2   3       18.74       18.99      3.88 o
  -7   2   3     2543.24     2781.90     68.30 o
  -6   2   3    10264.95     9201.05    213.99 o
  -5   2   3      726.72      798.03     25.40 o
  -4   2   3     1111.03      997.82     25.29 o
  -3   2   3     3667.26     3424.39     34.94 o
  -2   2   3     7919.19     6818.18     67.69 o
  -1   2   3      404.53      473.45     11.29 o
   0   2   3        1.87       13.32      2.75 o
   1   2   3      140.08      142.85     12.51 o
   2   2   3     3410.02     3057.87     66.83 o
   3   2   3     4690.91     4350.30     89.13 o
   4   2   3      511.05      464.87     31.98 o
   5   2   3      534.23      587.52     25.64 o
   6   2   3      524.03      647.46     23.53 o
   7   2   3      958.84     1004.48     38.27 o
   8   2   3     5920.42     5495.56     75.94 o
   9   2   3     1277.42     1316.77     38.12 o
  10   2   3      277.92      275.67     17.05 o
  11   2   3       16.76       17.22      4.83 o
 -13   3   3     1196.06     1114.29     45.58 o
 -12   3   3      522.36      542.44     38.95 o
 -11   3   3      582.14      585.49     23.92 o
 -10   3   3       51.09       56.88     13.93 o
  -9   3   3      493.98      505.26     26.70 o
  -8   3   3     2354.13     2429.29    104.20 o
  -7   3   3     1382.05     1387.51     65.12 o
  -6   3   3      920.47      865.00     49.41 o
  -5   3   3     1882.26     1791.73     49.82 o
  -4   3   3     1887.62     1743.74     42.02 o
  -3   3   3    16010.18    11722.52    231.52 o
  -2   3   3     2165.98     2185.97     35.29 o
  -1   3   3       42.13       68.33      6.49 o
   0   3   3      184.15      212.78     22.97 o
   1   3   3     3719.58     3584.11     73.07 o
   2   3   3     4676.08     4590.47    174.82 o
   3   3   3     1929.41     1982.78     68.09 o
   4   3   3      906.90     1063.19     35.31 o
   5   3   3       14.06       14.42      5.02 o
   6   3   3     1793.13     1831.76     49.36 o
   7   3   3     3260.35     3134.73     68.73 o
   8   3   3      388.98      442.68     27.42 o
   9   3   3      128.39      138.73     21.92 o
  10   3   3      521.96      514.24     38.09 o
  11   3   3      777.63      694.60     38.91 o
 -12   4   3      183.93      213.83     22.68 o
 -11   4   3      700.95      721.05     26.59 o
 -10   4   3     1249.03     1259.68     33.24 o
  -9   4   3      563.61      610.95     41.82 o
  -8   4   3     1295.45     1386.92     47.46 o
  -7   4   3     2941.51     3065.86     63.52 o
  -6   4   3       15.39       22.61      5.30 o
  -5   4   3       26.78       26.16      4.10 o
  -4   4   3     4949.56     4483.94     66.86 o
  -3   4   3      123.18      134.30     11.39 o
  -2   4   3      989.66     1146.46     43.93 o
  -1   4   3     2979.77     3045.72     70.56 o
   0   4   3     5937.07     5951.71     72.32 o
   1   4   3      266.90      285.24     16.83 o
   2   4   3     2754.70     2826.49     56.35 o
   3   4   3     2926.95     2866.21     42.30 o
   4   4   3     2223.87     2438.47     45.28 o
   5   4   3      553.95      672.36     39.20 o
   6   4   3     2847.94     2771.33     84.41 o
   7   4   3      462.25      485.02     37.32 o
   8   4   3        0.62        2.30      7.74 o
   9   4   3       25.41       23.58      7.56 o
  10   4   3      919.34      897.86     31.17 o
 -11   5   3       99.40       88.22     10.05 o
 -10   5   3     2543.20     2469.28    101.26 o
  -9   5   3      394.61      368.67     23.02 o
  -8   5   3       85.97       99.40     17.47 o
  -7   5   3      281.83      329.36     32.13 o
  -6   5   3     5634.74     5423.53    128.21 o
  -5   5   3        4.22       11.57      7.43 o
  -4   5   3     1391.72     1378.85     41.05 o
  -3   5   3       77.22       89.34      9.79 o
  -2   5   3     1003.02     1024.28     28.44 o
  -1   5   3      902.65      959.91     22.29 o
   0   5   3     7450.00     6764.36     76.77 o
   1   5   3      250.42      284.21     14.88 o
   2   5   3       10.72       19.30      5.87 o
   3   5   3      553.83      573.47     27.26 o
   4   5   3     3709.74     3511.15     68.47 o
   5   5   3        5.49       26.80     11.48 o
   6   5   3       67.51       79.95     11.23 o
   7   5   3        5.63        8.46      4.78 o
   8   5   3      325.22      345.45     21.08 o
   9   5   3       90.74       69.24      8.87 o
 -10   6   3      125.78      127.35     16.42 o
  -9   6   3      433.80      374.35     16.86 o
  -8   6   3      396.55      423.87     29.39 o
  -7   6   3      852.68      945.83     53.53 o
  -6   6   3       95.57      124.17     21.09 o
  -5   6   3       61.39       51.44      8.91 o
  -4   6   3     2204.03     2170.43     55.55 o
  -3   6   3        1.31        5.02      6.69 o
  -2   6   3       18.18       14.41      8.37 o
  -1   6   3       21.48       23.24      5.80 o
   0   6   3     1722.53     1675.64     37.50 o
   1   6   3      609.01      638.52     24.20 o
   2   6   3      224.27      236.52     15.27 o
   3   6   3      439.53      450.44     25.63 o
   4   6   3      260.91      230.54     18.56 o
   5   6   3      126.78      142.33     14.32 o
   6   6   3     1094.61     1057.95     55.77 o
   7   6   3      380.67      379.86     31.65 o
   8   6   3        1.05       19.73      7.89 o
  -8   7   3      473.46      452.51     21.20 o
  -7   7   3      414.02      417.58     29.76 o
  -6   7   3       11.59       56.04     14.16 o
  -5   7   3        4.06       21.59     10.75 o
  -4   7   3      440.44      411.17     43.00 o
  -3   7   3     1319.55     1187.62     40.59 o
  -2   7   3      928.57      877.77     34.87 o
  -1   7   3      557.18      494.60     25.89 o
   0   7   3      605.80      571.35     28.94 o
   1   7   3      505.24      538.89     28.23 o
   2   7   3      687.88      702.17     31.67 o
   3   7   3      533.98      536.62     22.01 o
   4   7   3      354.50      356.89     17.43 o
   5   7   3       15.45        7.68      3.50 o
   6   7   3      294.13      247.86     22.28 o
  -5   8   3      117.29      114.99     15.92 o
  -4   8   3        0.51       12.49      6.78 o
  -3   8   3      289.94      273.65     16.93 o
  -2   8   3      728.39      685.78     68.03 o
  -1   8   3      944.15      915.79     46.23 o
   0   8   3       45.68       31.48     10.77 o
   1   8   3      229.69      235.84     24.33 o
   2   8   3       82.64       80.06     14.22 o
 -14   0   4     1920.76     1714.36    102.27 o
 -12   0   4       71.95       77.55     15.67 o
 -10   0   4     2180.58     2394.30     59.30 o
  -8   0   4     3585.37     3569.06    144.56 o
  -6   0   4     3333.40     3885.09     72.88 o
  -4   0   4    20324.51    13740.84    249.17 o
  -2   0   4     1227.08     1456.93     30.43 o
   0   0   4      921.58     1137.38     29.20 o
   2   0   4     1810.58     1812.40     43.62 o
   4   0   4     1016.57     1251.93     42.23 o
   6   0   4     6300.53     5781.65     81.22 o
   8   0   4     1565.11     1507.17     48.25 o
  10   0   4     4041.68     3625.19     72.00 o
 -14   1   4       32.03       21.47      5.92 o
 -13   1   4      360.57      387.56     21.40 o
 -12   1   4      562.57      571.98     47.31 o
 -11   1   4     2270.61     2259.24     60.70 o
 -10   1   4      284.77      316.82     23.13 o
  -9   1   4     1185.79     1408.96     38.07 o
  -8   1   4     3891.50     4160.49     39.70 o
  -7   1   4      673.87      797.17     29.28 o
  -6   1   4       15.14       14.66      4.79 o
  -5   1   4     7291.27     6537.57     69.53 o
  -4   1   4     2709.41     2730.94     40.35 o
  -3   1   4     2070.25     2078.10     21.01 o
  -2   1   4    17131.02    10942.46     92.57 o
  -1   1   4      391.88      400.21     11.18 o
   0   1   4     3544.69     3132.20     83.39 o
   1   1   4      482.92      518.33     12.42 o
   2   1   4    21134.78    14497.49    299.20 o
   3   1   4      476.97      541.26     18.33 o
   4   1   4     2240.52     2376.52     41.39 o
   5   1   4     4209.21     4093.24     67.42 o
   6   1   4     4385.19     4147.36     80.01 o
   7   1   4      952.44      967.03     35.84 o
   8   1   4     2870.70     2809.88     54.80 o
   9   1   4     1045.59     1059.09     33.96 o
  10   1   4      289.61      291.79     17.26 o
  11   1   4       76.34       63.26      6.18 o
 -13   2   4      350.34      329.13     28.28 o
 -12   2   4      687.22      750.42     32.25 o
 -11   2   4     2685.66     3110.90     74.48 o
 -10   2   4      233.95      259.00     21.51 o
  -9   2   4      414.32      471.17     21.04 o
  -8   2   4      537.91      560.54     18.72 o
  -7   2   4     9198.58     8777.05    150.56 o
  -6   2   4     4212.02     4186.96     89.23 o
  -5   2   4      603.07      618.61     44.32 o
  -4   2   4      243.74      227.54      9.16 o
  -3   2   4     1054.80     1126.66     13.49 o
  -2   2   4     1148.51     1094.16     19.76 o
  -1   2   4    14238.27    11410.15     67.96 o
   0   2   4     1946.14     2151.54     43.49 o
   1   2   4     3211.09     3013.15     60.20 o
   2   2   4      210.65      212.89     29.21 o
   3   2   4     3139.08     3086.36     75.85 o
   4   2   4      220.51      199.90     20.58 o
   5   2   4      501.24      556.00     25.39 o
   6   2   4      107.66      116.63     12.50 o
   7   2   4      236.02      252.25     15.87 o
   8   2   4     2050.23     2018.38     48.09 o
   9   2   4      721.30      725.18     27.54 o
  10   2   4        0.21        2.24      7.22 o
  11   2   4      455.82      435.86     30.88 o
 -13   3   4        6.95       11.66      3.85 o
 -12   3   4       41.59       49.91      9.04 o
 -11   3   4       36.17       51.68     10.43 o
 -10   3   4     2659.95     2719.74     58.98 o
  -9   3   4      744.87      890.30     35.34 o
  -8   3   4     1204.77     1186.79     57.57 o
  -7   3   4      631.12      695.60     33.45 o
  -6   3   4     5840.35     5651.30     78.75 o
  -5   3   4     2826.34     2749.54     50.84 o
  -4   3   4     2307.40     2304.97     42.21 o
  -3   3   4      508.51      636.24     30.02 o
  -2   3   4       57.23       53.36      4.32 o
  -1   3   4    10006.39     9171.96    112.98 o
   0   3   4     9970.62     8194.45    526.46 o
   1   3   4     1690.37     1808.85     36.94 o
   2   3   4     1648.88     1836.59     40.53 o
   3   3   4      893.42      955.29     47.92 o
   4   3   4     2294.43     2180.63     66.63 o
   5   3   4     3386.57     3169.89     85.75 o
   6   3   4       44.03       45.62     12.15 o
   7   3   4      333.42      338.29     32.44 o
   8   3   4       23.82       27.78     11.99 o
   9   3   4      539.65      632.51     44.01 o
  10   3   4      766.40      744.97     43.05 o
 -12   4   4      155.33      158.49     29.34 o
 -11   4   4       13.18       14.98      4.56 o
 -10   4   4        1.33        1.67      3.94 o
  -9   4   4     1110.88     1146.81     35.86 o
  -8   4   4        4.67        1.93      3.37 o
  -7   4   4      228.01      264.23     18.97 o
  -6   4   4     3504.36     3405.71     45.88 o
  -5   4   4     1116.47     1057.71     24.56 o
  -4   4   4     1105.46     1188.46     24.81 o
  -3   4   4     1749.43     1721.53     32.89 o
  -2   4   4     3361.28     3434.15     75.70 o
  -1   4   4       34.23       23.18      7.22 o
   0   4   4      108.49      106.33     14.14 o
   1   4   4     5127.10     4889.40     86.48 o
   2   4   4       51.35       52.98      7.46 o
   3   4   4      661.50      711.60     38.69 o
   4   4   4      537.77      540.33     35.14 o
   5   4   4     1317.35     1416.71     59.14 o
   6   4   4      517.36      599.30     40.60 o
   7   4   4      116.53      125.53     19.75 o
   8   4   4      958.28      937.68     37.22 o
   9   4   4      104.04      101.38     11.98 o
 -11   5   4        2.12       -3.99      3.99 o
 -10   5   4        0.05       10.39      5.16 o
  -9   5   4      131.38      128.45     22.71 o
  -8   5   4        0.90       24.53     19.86 o
  -7   5   4     1875.42     2065.66     76.52 o
  -6   5   4      155.39      173.63     17.43 o
  -5   5   4      102.71       97.81     11.81 o
  -4   5   4        9.80       10.73      5.19 o
  -3   5   4     8429.65     7441.54     99.31 o
  -2   5   4      133.51      135.01     13.29 o
  -1   5   4      242.16      272.11     14.60 o
   0   5   4        7.39       12.07      6.35 o
   1   5   4     3192.80     3075.11     82.66 o
   2   5   4       15.52       14.45      5.26 o
   3   5   4     5379.67     4981.48     79.03 o
   4   5   4      139.69      182.64     17.81 o
   5   5   4       76.42       79.42     10.82 o
   6   5   4       50.95       62.03     10.11 o
   7   5   4     3758.09     3816.22     70.64 o
   8   5   4       21.24       17.98      5.41 o
 -10   6   4       14.63       12.76      4.24 o
  -9   6   4      972.40      886.94     47.15 o
  -8   6   4        0.24        0.67      5.01 o
  -7   6   4       74.26       74.57     15.02 o
  -6   6   4     1014.35     1039.82     56.98 o
  -5   6   4      222.45      210.80     28.21 o
  -4   6   4      115.77      110.30     17.70 o
  -3   6   4      424.50      466.94     36.19 o
  -2   6   4     1121.42     1155.86     40.34 o
  -1   6   4        7.99       11.85      5.56 o
   0   6   4       24.44       22.53      9.19 o
   1   6   4     1261.77     1226.62     36.35 o
   2   6   4        6.91        2.71      3.91 o
   3   6   4       26.99       20.68      6.27 o
   4   6   4      357.28      367.90     22.05 o
   5   6   4      907.21      890.17     49.87 o
   6   6   4      324.85      282.82     27.57 o
   7   6   4      176.30      179.94     19.96 o
  -8   7   4       35.85       29.17      6.21 o
  -7   7   4      212.43      213.98     16.68 o
  -6   7   4      441.89      421.51     35.04 o
  -5   7   4      628.90      659.88     29.26 o
  -4   7   4      269.54      274.03     19.81 o
  -3   7   4       24.80       26.17      7.25 o
  -2   7   4        3.52       -0.53      4.23 o
  -1   7   4      146.35      158.69     22.70 o
   0   7   4     1498.55     1569.19     47.73 o
   1   7   4      666.03      689.44     31.68 o
   2   7   4       40.01       41.97      8.52 o
   3   7   4      209.94      217.00     17.29 o
   4   7   4      962.16      951.87     26.51 o
   5   7   4      581.50      546.73     23.52 o
  -4   8   4       58.93       70.22     12.84 o
  -3   8   4        1.06        2.94      4.14 o
  -2   8   4      623.17      526.29     34.20 o
  -1   8   4      216.10      223.37     23.39 o
   0   8   4       83.44       73.72     13.76 o
   1   8   4       64.91       54.39      9.09 o
   2   8   4      169.51      124.88     16.73 o
 -13   0   5      393.55      415.55     35.67 o
 -11   0   5     3482.58     3669.01    105.09 o
  -9   0   5      104.38      110.14     17.30 o
  -7   0   5    16495.04    14854.45    115.14 o
  -5   0   5    12527.41    10913.10     77.93 o
  -3   0   5     1432.69     1517.02     33.12 o
  -1   0   5    32153.97    16851.87    127.02 o
   1   0   5     1482.24     1579.81     42.76 o
   3   0   5     7000.84     5598.22     91.14 o
   5   0   5     1166.74     1108.54     27.06 o
   7   0   5     1037.08     1067.77     39.04 o
   9   0   5     3910.49     3777.94     73.76 o
 -14   1   5      340.60      310.49     14.54 o
 -13   1   5      607.65      667.34     24.58 o
 -12   1   5      137.98      144.92     22.17 o
 -11   1   5      121.06      172.10     24.41 o
 -10   1   5     1515.39     1652.94     70.54 o
  -9   1   5        8.16       12.59      4.71 o
  -8   1   5      765.49      895.84     18.55 o
  -7   1   5     3651.81     3891.16    163.51 o
  -6   1   5     3601.83     4210.70     66.32 o
  -5   1   5      224.70      300.62     12.41 o
  -4   1   5     1185.30     1113.66     33.39 o
  -3   1   5     6410.98     5223.74    117.13 o
  -2   1   5     8674.37     7194.83    117.79 o
  -1   1   5      455.74      502.81     14.44 o
   0   1   5    15885.97    11981.82    187.27 o
   1   1   5     1367.27     1474.08     38.88 o
   2   1   5     1525.81     1570.73     32.89 o
   3   1   5     3839.22     3643.49     52.06 o
   4   1   5       39.97       20.17      6.80 o
   5   1   5      647.48      715.08     19.76 o
   6   1   5       43.54       48.63     10.35 o
   7   1   5     1284.04     1246.93     35.12 o
   8   1   5      120.74      141.16     12.79 o
   9   1   5      208.13      212.25     14.89 o
  10   1   5      300.50      273.85     14.94 o
 -14   2   5      893.76      826.72     39.85 o
 -13   2   5      572.17      480.06     24.59 o
 -12   2   5       73.37       69.29     25.06 o
 -11   2   5     1085.33     1121.15     41.26 o
 -10   2   5      165.79      185.32     17.35 o
  -9   2   5     3692.93     4108.99     78.60 o
  -8   2   5     3069.73     3362.68     41.15 o
  -7   2   5      690.63      771.35     24.54 o
  -6   2   5     1795.58     1947.73     44.96 o
  -5   2   5     2436.91     2552.22     59.69 o
  -4   2   5    11455.45     8799.80    190.61 o
  -3   2   5     6445.00     5988.05     55.62 o
  -2   2   5       19.80       17.79      3.05 o
  -1   2   5        8.99       81.08     63.97 o
   0   2   5     1098.27     1141.13     24.61 o
   1   2   5     4269.12     4024.28     84.47 o
   2   2   5     7446.18     6819.20    241.71 o
   3   2   5     1955.71     2073.03     63.07 o
   4   2   5       19.46       32.39      5.24 o
   5   2   5     1607.03     1572.11     43.94 o
   6   2   5     4736.95     4469.10    129.35 o
   7   2   5     1366.18     1327.63     46.39 o
   8   2   5      295.88      272.97     17.31 o
   9   2   5      182.79      179.77     22.60 o
  10   2   5     1093.62     1125.79     52.25 o
 -13   3   5      108.66      100.35      8.57 o
 -12   3   5        0.53       -5.08      5.17 o
 -11   3   5      410.80      422.56     25.78 o
 -10   3   5     1191.10     1343.15     81.88 o
  -9   3   5     2520.66     2688.60    131.90 o
  -8   3   5       16.41       10.27      8.14 o
  -7   3   5      168.38      186.42     13.07 o
  -6   3   5      288.65      267.32     12.83 o
  -5   3   5     5873.64     5021.36     70.68 o
  -4   3   5     1369.21     1285.65     46.86 o
  -3   3   5     2331.32     2370.20     59.14 o
  -2   3   5       93.99      101.37      7.72 o
  -1   3   5      718.01      794.24     22.39 o
   0   3   5      385.54      388.88     37.18 o
   1   3   5      576.44      628.24     22.31 o
   2   3   5      109.83      141.35     16.32 o
   3   3   5     1300.44     1334.39     36.96 o
   4   3   5      987.35     1123.20     50.48 o
   5   3   5     3966.74     3860.47     99.45 o
   6   3   5        4.71        4.12      9.25 o
   7   3   5      795.41      844.50     51.31 o
   8   3   5       35.08       27.61     11.59 o
   9   3   5      727.44      721.84     44.77 o
  10   3   5      145.73      128.76     11.41 o
 -12   4   5      338.24      337.56     19.42 o
 -11   4   5      511.14      506.21     25.70 o
 -10   4   5      377.17      419.34     21.07 o
  -9   4   5     1646.26     1670.58     64.52 o
  -8   4   5       65.98       79.85     11.95 o
  -7   4   5        9.71       13.21      5.13 o
  -6   4   5     4092.26     3897.01     56.42 o
  -5   4   5       10.61       42.53      8.56 o
  -4   4   5      311.26      334.80     13.70 o
  -3   4   5      439.27      461.35     15.43 o
  -2   4   5     3247.60     3226.45     44.69 o
  -1   4   5     1058.00     1187.58     27.04 o
   0   4   5     3797.56     3812.36     47.88 o
   1   4   5     2953.18     2922.00     43.60 o
   2   4   5     1405.08     1363.26     45.31 o
   3   4   5      309.59      323.68     23.73 o
   4   4   5     5148.66     4738.03    148.16 o
   5   4   5      850.18      816.28     46.86 o
   6   4   5      273.87      323.71     30.85 o
   7   4   5      315.88      323.57     22.14 o
   8   4   5     2912.40     2888.30     60.98 o
   9   4   5        2.31        3.46      3.54 o
 -11   5   5        4.87        4.07      3.58 o
 -10   5   5      299.43      291.88     15.98 o
  -9   5   5       45.82       37.58      9.32 o
  -8   5   5     1810.58     1753.44     54.26 o
  -7   5   5      535.94      556.12     22.55 o
  -6   5   5      117.17      120.39     10.88 o
  -5   5   5       24.83       41.75      6.70 o
  -4   5   5       22.22       18.30      8.95 o
  -3   5   5        0.15        9.55     10.41 o
  -2   5   5     3518.60     3497.68     66.30 o
  -1   5   5       65.94      116.18     42.04 o
   0   5   5      789.39      855.57     33.07 o
   1   5   5       99.19      117.60     17.51 o
   2   5   5     2587.65     2514.93     95.71 o
   3   5   5      164.61      166.67     11.81 o
   4   5   5      144.73      156.33     14.79 o
   5   5   5        3.32        8.12      4.97 o
   6   5   5       32.92       28.69      7.31 o
   7   5   5       13.17       19.61      6.17 o
   8   5   5      316.40      314.37     23.65 o
 -10   6   5      590.61      544.95     31.73 o
  -9   6   5      438.50      430.71     33.01 o
  -8   6   5      282.21      294.38     21.97 o
  -7   6   5       38.88       33.20     13.37 o
  -6   6   5     2952.40     2699.50     83.93 o
  -5   6   5        1.51       10.42      6.15 o
  -4   6   5      279.67      315.83     30.54 o
  -3   6   5      829.23      936.02     52.76 o
  -2   6   5     4062.02     4025.15     77.18 o
  -1   6   5      144.67      168.49     16.55 o
   0   6   5      935.62     1028.82     39.03 o
   1   6   5     1687.23     1675.14     49.66 o
   2   6   5      346.22      358.75     23.17 o
   3   6   5       15.14        8.50      5.04 o
   4   6   5      914.01      969.01     48.76 o
   5   6   5      291.27      288.61     26.34 o
   6   6   5       86.51       88.19     14.35 o
  -8   7   5       73.97       70.49      9.02 o
  -7   7   5      281.23      277.21     18.76 o
  -6   7   5      260.90      226.86     13.61 o
  -5   7   5     1035.64      863.60     45.79 o
  -4   7   5      253.71      233.50     18.01 o
  -3   7   5      134.31      136.95     14.20 o
  -2   7   5       10.15        2.13      6.70 o
  -1   7   5      411.72      344.95     32.30 o
   0   7   5      624.62      648.57     30.86 o
   1   7   5       42.76       46.60      9.13 o
   2   7   5       18.67        9.73      6.28 o
   3   7   5       71.86       67.84      9.63 o
   4   7   5       13.00       17.09      8.41 o
  -3   8   5      191.18      190.69     14.84 o
  -2   8   5        0.33        0.94      5.64 o
  -1   8   5      263.46      239.78     17.31 o
   0   8   5      137.06      146.43     13.25 o
 -14   0   6      215.48      156.30     19.41 o
 -12   0   6       38.73       24.29     12.09 o
 -10   0   6     2214.82     2326.20     81.88 o
  -8   0   6     2932.84     3323.78     62.85 o
  -6   0   6     2039.22     1881.69     60.89 o
  -4   0   6     3520.33     3661.85     75.08 o
  -2   0   6     4035.34     3698.42     65.37 o
   0   0   6       11.70        4.62      3.68 o
   2   0   6     8550.52     7858.11    112.10 o
   4   0   6     5065.77     4841.64     66.20 o
   6   0   6     2262.15     2229.36     96.13 o
   8   0   6      467.68      411.38     24.50 o
  10   0   6       86.66       91.43     14.41 o
 -14   1   6     1143.59      936.70     31.11 o
 -13   1   6       64.72       74.90      9.09 o
 -12   1   6        8.85        9.19      7.80 o
 -11   1   6      860.26      962.61     38.97 o
 -10   1   6     2333.65     2644.88     62.30 o
  -9   1   6      325.56      362.55     22.21 o
  -8   1   6      228.78      282.60     13.32 o
  -7   1   6     3793.20     3909.08     69.31 o
  -6   1   6     2205.33     2443.65     60.12 o
  -5   1   6      973.26      996.60     29.51 o
  -4   1   6     6864.52     6063.54     61.45 o
  -3   1   6     9223.54     7710.43     56.87 o
  -2   1   6       18.88       45.48      7.53 o
  -1   1   6     2022.92     2161.89     37.01 o
   0   1   6    20996.23    14872.78    101.03 o
   1   1   6      124.17      178.71     11.79 o
   2   1   6     2881.51     2934.81     49.96 o
   3   1   6     6113.46     5623.70    114.50 o
   4   1   6     5808.63     5356.13     96.59 o
   5   1   6     2237.84     2315.39     54.14 o
   6   1   6     3271.64     2993.66     51.90 o
   7   1   6     1630.13     1583.14     39.27 o
   8   1   6      460.83      425.48     27.14 o
   9   1   6      186.25      149.89     24.27 o
  10   1   6     1248.92     1070.89     45.64 o
 -14   2   6       73.60       89.64     14.12 o
 -13   2   6     1421.03     1403.11     33.81 o
 -12   2   6       18.78       29.56      8.65 o
 -11   2   6     1276.87     1398.68     54.17 o
 -10   2   6      413.27      413.44     20.56 o
  -9   2   6     2529.74     2927.77     45.00 o
  -8   2   6      168.93      167.98      9.54 o
  -7   2   6       64.05       50.74      4.59 o
  -6   2   6        2.45        3.31      3.87 o
  -5   2   6     1028.70     1292.25     60.82 o
  -4   2   6      482.69      476.15     17.56 o
  -3   2   6     3501.81     3312.55     59.64 o
  -2   2   6       28.81       31.49      4.28 o
  -1   2   6     4624.66     4896.71    172.68 o
   0   2   6      792.50      937.51     24.08 o
   1   2   6     7084.32     6582.79    103.17 o
   2   2   6     2215.02     2363.98     66.44 o
   3   2   6      148.09      121.65      8.07 o
   4   2   6      517.76      542.58     20.88 o
   5   2   6      150.12      157.72     15.24 o
   6   2   6      175.15      193.26     22.56 o
   7   2   6      614.37      649.28     61.48 o
   8   2   6       98.68       77.65     11.32 o
   9   2   6      347.49      321.24     44.64 o
 -13   3   6      324.59      298.19     14.27 o
 -12   3   6     1249.85     1326.31     33.93 o
 -11   3   6      151.31      157.65     13.11 o
 -10   3   6        9.09       11.44      5.40 o
  -9   3   6      371.34      451.66     21.51 o
  -8   3   6     2861.96     3063.00     54.88 o
  -7   3   6     6308.92     6429.26     65.42 o
  -6   3   6     1307.37     1394.64     34.26 o
  -5   3   6      958.53     1007.66     27.38 o
  -4   3   6      178.08      270.92     21.76 o
  -3   3   6     4577.99     4449.73     81.39 o
  -2   3   6    22462.81    18148.65    137.23 o
  -1   3   6     3045.41     3326.58     48.26 o
   0   3   6      579.51      580.07     38.70 o
   1   3   6     1838.57     1950.58     35.46 o
   2   3   6     5968.53     5828.99     74.42 o
   3   3   6     1858.84     1870.30     37.31 o
   4   3   6      273.67      282.71     19.28 o
   5   3   6      557.02      599.34     41.27 o
   6   3   6        6.15        7.41      8.51 o
   7   3   6     1213.31     1297.93     62.67 o
   8   3   6      632.65      685.35     44.26 o
   9   3   6      195.80      182.33     21.13 o
 -12   4   6       17.04       22.15      6.05 o
 -11   4   6      231.63      266.38     19.53 o
 -10   4   6      449.50      517.24     23.39 o
  -9   4   6      306.74      344.83     19.66 o
  -8   4   6      478.91      527.27     29.94 o
  -7   4   6        0.85       23.91      7.32 o
  -6   4   6     2890.20     2912.58     64.79 o
  -5   4   6      586.43      578.89     34.67 o
  -4   4   6     1446.82     1597.50     55.29 o
  -3   4   6      622.35      738.50     23.89 o
  -2   4   6      141.88      143.77     10.01 o
  -1   4   6     2827.87     2888.14     48.17 o
   0   4   6        1.30        2.25      2.59 o
   1   4   6      982.10      960.86     31.45 o
   2   4   6     1712.15     1771.92    103.09 o
   3   4   6        1.48       -1.74      7.53 o
   4   4   6      316.99      321.05     20.93 o
   5   4   6        4.34       10.55      5.13 o
   6   4   6      832.54      822.76     34.21 o
   7   4   6       62.18       68.41     10.33 o
   8   4   6       63.38       53.03      8.19 o
 -11   5   6      106.19       74.54     17.23 o
 -10   5   6       23.46       27.60      5.47 o
  -9   5   6     2153.08     2399.62     90.31 o
  -8   5   6       12.74       24.82      8.34 o
  -7   5   6       32.65       24.80      6.25 o
  -6   5   6        1.48        3.59      4.87 o
  -5   5   6     6286.24     5931.89    131.35 o
  -4   5   6        3.46       93.00     17.40 o
  -3   5   6       79.31      102.27     12.67 o
  -2   5   6      155.84      190.14     16.62 o
  -1   5   6     1936.04     1895.07     50.21 o
   0   5   6       68.24       63.31     10.37 o
   1   5   6     4040.62     3720.00     67.79 o
   2   5   6       35.49       33.71      8.08 o
   3   5   6       73.01       74.47     14.85 o
   4   5   6        1.83       15.90      8.41 o
   5   5   6     4403.48     4433.12    106.04 o
   6   5   6       28.54       13.75      5.32 o
   7   5   6       86.26       69.86     11.01 o
 -10   6   6        2.99        5.71      6.15 o
  -9   6   6       28.11       22.97      8.87 o
  -8   6   6     1103.96     1128.91     57.32 o
  -7   6   6       90.04       66.59     10.65 o
  -6   6   6      232.59      263.91     22.99 o
  -5   6   6      102.75       86.48     17.70 o
  -4   6   6      765.50      799.97     50.14 o
  -3   6   6       34.43       51.15     14.64 o
  -2   6   6        1.64        5.31      6.51 o
  -1   6   6      116.27      111.36     13.86 o
   0   6   6       53.69       86.23     12.59 o
   1   6   6      151.84      154.72     13.49 o
   2   6   6      473.41      530.20     29.60 o
   3   6   6      322.31      326.18     32.36 o
   4   6   6      461.81      516.50     38.93 o
   5   6   6       15.30       11.28      7.66 o
   6   6   6      134.62      137.54     17.61 o
  -7   7   6      200.47      194.56     21.59 o
  -6   7   6      315.76      322.73     16.10 o
  -5   7   6      244.58      235.38     14.66 o
  -4   7   6       75.87       57.21      7.69 o
  -3   7   6     1113.70     1030.92     93.82 o
  -2   7   6     1102.90     1098.24     56.12 o
  -1   7   6      821.85      895.98     50.62 o
   0   7   6       56.37       59.15      8.37 o
   1   7   6      322.23      351.53     18.21 o
   2   7   6      859.12      875.64     32.38 o
   3   7   6     1437.42     1454.01     58.61 o
 -13   0   7     3365.13     3283.02     94.91 o
 -11   0   7      580.36      664.14     32.67 o
  -9   0   7     5000.79     5073.37     82.10 o
  -7   0   7     5792.02     5996.26     65.97 o
  -5   0   7      274.92      347.67     26.21 o
  -3   0   7    25477.71    15908.28    264.02 o
  -1   0   7      519.86      639.86     31.34 o
   1   0   7    11216.64     9429.70    129.44 o
   3   0   7     1193.65     1252.11     47.04 o
   5   0   7     1803.65     1841.52     47.01 o
   7   0   7     3324.87     3175.89     95.18 o
   9   0   7        0.18        0.46      4.79 o
 -14   1   7     1055.34      887.13     24.61 o
 -13   1   7       40.20       40.89      8.53 o
 -12   1   7      874.04     1031.54     32.27 o
 -11   1   7      169.30      178.77     14.36 o
 -10   1   7     1055.67     1102.36     33.05 o
  -9   1   7     1111.76     1243.52     33.48 o
  -8   1   7       16.37       20.81      3.73 o
  -7   1   7     1460.99     1713.62     24.99 o
  -6   1   7     2144.46     2621.41     56.98 o
  -5   1   7     1299.97     1367.93     43.48 o
  -4   1   7      899.31      902.89     24.55 o
  -3   1   7     1668.58     2002.18     60.97 o
  -2   1   7     8377.33     7564.58    101.94 o
  -1   1   7     1075.85     1267.62     31.68 o
   0   1   7     3604.65     3568.49     54.84 o
   1   1   7        2.36       12.13      6.67 o
   2   1   7     1926.74     2040.85     28.83 o
   3   1   7     3198.35     3301.02     40.51 o
   4   1   7      120.76      142.93     13.78 o
   5   1   7      396.71      416.78     24.23 o
   6   1   7     1213.70     1216.79     61.79 o
   7   1   7      422.89      410.77     25.04 o
   8   1   7       91.16      102.26     12.57 o
   9   1   7        2.93        2.91      3.32 o
 -14   2   7        8.25       10.73      6.05 o
 -13   2   7       10.63       13.96      3.73 o
 -12   2   7       50.20       41.28      6.97 o
 -11   2   7      621.20      675.88     25.87 o
 -10   2   7     4168.02     4647.74     83.10 o
  -9   2   7      147.73      191.68     16.57 o
  -8   2   7     1196.14     1336.37     29.02 o
  -7   2   7      232.92      254.50      9.35 o
  -6   2   7     6856.73     7027.64     46.60 o
  -5   2   7     4316.58     4203.10     97.06 o
  -4   2   7       35.93       50.12      8.33 o
  -3   2   7      704.14      755.01     32.21 o
  -2   2   7     3121.15     3218.92     67.82 o
  -1   2   7     9397.21     8574.59    115.22 o
   0   2   7     3419.04     3601.31     79.68 o
   1   2   7     2081.24     2189.87     41.44 o
   2   2   7     1207.56     1308.76     26.22 o
   3   2   7     2034.27     2036.63     59.03 o
   4   2   7     7037.76     6458.40    116.84 o
   5   2   7     1105.03     1100.36     39.99 o
   6   2   7       78.82       66.57     11.15 o
   7   2   7      530.41      478.05     26.64 o
   8   2   7      900.92      863.38     79.13 o
   9   2   7      606.82      549.09     49.61 o
 -13   3   7       68.93       40.98      7.40 o
 -12   3   7      224.15      239.29     14.48 o
 -11   3   7      796.90      884.22     37.42 o
 -10   3   7       56.76       67.64      7.86 o
  -9   3   7     1514.87     1680.63     39.91 o
  -8   3   7      219.55      279.86     17.02 o
  -7   3   7     2861.48     3077.30     54.22 o
  -6   3   7       42.48       54.94      6.59 o
  -5   3   7     1722.62     1743.37     33.12 o
  -4   3   7       58.09       66.68      5.73 o
  -3   3   7      973.67     1073.18     23.99 o
  -2   3   7      259.15      232.34      9.66 o
  -1   3   7       25.95       29.12      3.82 o
   0   3   7     1403.23     1566.28     33.97 o
   1   3   7     1941.17     1919.06     46.08 o
   2   3   7      100.45      106.52     11.21 o
   3   3   7     2702.73     2773.36     60.36 o
   4   3   7      173.15      193.20     17.18 o
   5   3   7     2535.19     2519.61     60.83 o
   6   3   7      226.01      229.52     27.30 o
   7   3   7      203.05      193.45     24.70 o
   8   3   7        5.64       15.77      7.24 o
 -12   4   7     1079.45     1062.21     60.70 o
 -11   4   7      848.40      871.46     48.08 o
 -10   4   7        0.53        1.68      4.25 o
  -9   4   7      380.56      429.44     23.53 o
  -8   4   7     2246.27     2341.83    107.87 o
  -7   4   7        5.16       10.21      4.94 o
  -6   4   7       49.29       63.81      7.62 o
  -5   4   7     1621.51     1717.94     35.49 o
  -4   4   7     3054.24     3141.36     93.25 o
  -3   4   7      607.56      676.39     29.25 o
  -2   4   7      864.00      896.60     38.11 o
  -1   4   7     2389.18     2392.44     45.32 o
   0   4   7      696.19      670.45     48.12 o
   1   4   7      339.35      409.61     37.21 o
   2   4   7     5897.55     5606.65    123.48 o
   3   4   7      640.04      693.03     44.35 o
   4   4   7      100.51      108.94     19.14 o
   5   4   7      204.89      217.78     25.92 o
   6   4   7     1825.75     1905.80     72.34 o
   7   4   7       79.64       80.45     15.10 o
 -11   5   7       46.02       28.85      5.84 o
 -10   5   7      167.42      147.82     30.28 o
  -9   5   7      131.78      155.32     15.71 o
  -8   5   7       37.20       42.97      9.61 o
  -7   5   7      227.73      253.18     24.21 o
  -6   5   7      355.29      454.21     22.42 o
  -5   5   7       10.41       23.30      7.21 o
  -4   5   7      210.32      199.92     26.00 o
  -3   5   7       23.80       35.61      9.15 o
  -2   5   7     3592.89     3768.17    104.05 o
  -1   5   7        4.41        8.55      6.37 o
   0   5   7     1052.06      986.63     31.84 o
   1   5   7      217.49      220.18     13.05 o
   2   5   7      990.66     1013.40     52.25 o
   3   5   7      932.48      977.06     51.46 o
   4   5   7       13.84       14.29      8.81 o
   5   5   7        4.16        9.20      7.15 o
   6   5   7      130.19      161.83     19.10 o
  -9   6   7        2.41       -3.72      6.86 o
  -8   6   7     1879.14     1912.23     71.58 o
  -7   6   7        0.42       10.61      6.15 o
  -6   6   7       24.07       29.21      6.72 o
  -5   6   7      958.91      958.27     31.91 o
  -4   6   7     1273.12     1357.83     44.77 o
  -3   6   7      103.39      106.02     19.68 o
  -2   6   7     1107.04     1153.65     35.79 o
  -1   6   7     2150.01     2192.27     49.03 o
   0   6   7      720.48      740.87     28.22 o
   1   6   7       14.91       15.31      5.39 o
   2   6   7     1149.99     1166.52     58.99 o
   3   6   7      324.21      303.40     29.87 o
   4   6   7      257.82      235.10     25.04 o
   5   6   7      159.09      146.47     18.05 o
  -7   7   7      693.86      691.46     36.94 o
  -6   7   7       17.91       12.19      4.91 o
  -5   7   7      238.15      222.20     13.72 o
  -4   7   7       47.65       57.65      7.66 o
  -3   7   7      144.56      123.38     20.41 o
  -2   7   7      127.70      105.41     13.27 o
  -1   7   7       65.00       75.84     11.28 o
   0   7   7       30.53       34.06      6.37 o
   1   7   7      249.04      256.97     16.51 o
   2   7   7      123.63      116.54     17.32 o
 -14   0   8        4.98       12.58      6.79 o
 -12   0   8     1358.42     1342.18     63.82 o
 -10   0   8     1643.63     1752.18     73.05 o
  -8   0   8     8740.73     8609.35    231.92 o
  -6   0   8     5516.99     6001.85     66.96 o
  -4   0   8       20.97       16.23      6.63 o
  -2   0   8      155.80      205.04     19.50 o
   0   0   8     3894.82     3958.70    218.65 o
   2   0   8     1391.29     1588.44     35.68 o
   4   0   8     6598.73     5898.00    129.76 o
   6   0   8       58.57       53.61     15.56 o
   8   0   8      482.70      430.06     33.49 o
 -14   1   8      186.11      179.15     11.01 o
 -13   1   8      405.54      384.39     18.13 o
 -12   1   8     2518.31     2457.58     59.62 o
 -11   1   8     1264.67     1286.28     36.05 o
 -10   1   8      508.17      548.38     23.37 o
  -9   1   8     3553.16     3663.59     72.42 o
  -8   1   8      739.53      830.49     20.36 o
  -7   1   8      874.91     1002.93     17.10 o
  -6   1   8     6780.67     7134.93     54.16 o
  -5   1   8     3436.45     3671.57     55.92 o
  -4   1   8      725.52      842.66     26.99 o
  -3   1   8       31.55       57.38     10.40 o
  -2   1   8     7656.40     7221.35    111.70 o
  -1   1   8      185.56      187.01     15.32 o
   0   1   8       25.65       29.87      3.43 o
   1   1   8     6270.13     5945.66     46.91 o
   2   1   8     2807.20     2801.52     33.47 o
   3   1   8     1224.04     1251.56     25.42 o
   4   1   8     1102.97     1089.33     38.95 o
   5   1   8     1935.46     1915.49     52.87 o
   6   1   8        8.66       11.94      5.04 o
   7   1   8       16.43       16.99      4.86 o
   8   1   8     1037.10      921.06     33.46 o
 -13   2   8     1200.01     1053.43     41.67 o
 -12   2   8      377.79      309.42     14.62 o
 -11   2   8      459.66      488.68     18.92 o
 -10   2   8        0.26       -0.33      3.38 o
  -9   2   8     1542.02     1709.57     38.64 o
  -8   2   8     1405.45     1542.78     28.38 o
  -7   2   8     2921.60     3326.44     46.11 o
  -6   2   8      106.00      122.33      6.63 o
  -5   2   8     2877.39     3018.43     33.22 o
  -4   2   8      367.53      432.05     12.12 o
  -3   2   8     8287.90     8058.59     63.36 o
  -2   2   8      116.98      123.16      9.52 o
  -1   2   8     1957.89     2131.13     34.20 o
   0   2   8       14.56       12.00      2.86 o
   1   2   8      552.83      624.70     16.77 o
   2   2   8      852.01      874.60     22.78 o
   3   2   8      129.29      147.18     11.83 o
   4   2   8       86.94      104.99     23.68 o
   5   2   8       83.81       92.90     12.66 o
   6   2   8      291.18      279.93     16.70 o
   7   2   8      704.95      720.37     25.67 o
   8   2   8      155.36      149.53     10.51 o
 -13   3   8      228.26      229.88     15.23 o
 -12   3   8      549.07      529.26     20.50 o
 -11   3   8      147.22      144.77     11.88 o
 -10   3   8     1699.79     1673.16     35.89 o
  -9   3   8     1007.91     1104.31     28.27 o
  -8   3   8     3813.89     4203.97    110.82 o
  -7   3   8       65.44       94.65     12.96 o
  -6   3   8      111.01      152.37     12.28 o
  -5   3   8     2128.46     2130.25     37.98 o
  -4   3   8     4370.73     4167.76     59.78 o
  -3   3   8     1624.84     1678.26     31.84 o
  -2   3   8     1183.99     1334.37     32.80 o
  -1   3   8      862.17      856.76     19.77 o
   0   3   8     4419.99     4315.28     75.87 o
   1   3   8     2473.53     2617.23     53.63 o
   2   3   8       80.77       89.08     11.89 o
   3   3   8      735.73      782.02     34.26 o
   4   3   8      372.22      376.56     24.30 o
   5   3   8     1178.41     1203.68     52.97 o
   6   3   8     2404.58     2499.03     84.47 o
   7   3   8      115.48      132.23     19.39 o
 -12   4   8      286.19      296.32     16.87 o
 -11   4   8      178.61      133.25     13.01 o
 -10   4   8      535.99      540.09     31.82 o
  -9   4   8      155.56      161.93     17.02 o
  -8   4   8     2949.21     3119.53     72.58 o
  -7   4   8     1031.04     1136.72     35.43 o
  -6   4   8      346.59      352.96     16.99 o
  -5   4   8     1320.90     1478.35     48.31 o
  -4   4   8      412.81      393.59     48.71 o
  -3   4   8      429.98      439.18     20.85 o
  -2   4   8      194.49      235.95     12.98 o
  -1   4   8     1677.23     1757.54     34.80 o
   0   4   8      655.31      718.96     22.19 o
   1   4   8       73.42       93.00     17.91 o
   2   4   8      392.22      409.71     35.56 o
   3   4   8     1130.21     1131.55     58.57 o
   4   4   8      799.12      887.72     51.52 o
   5   4   8      738.88      731.08     45.69 o
   6   4   8      228.08      197.18     23.11 o
   7   4   8       11.83        7.18      6.57 o
 -11   5   8     1540.27     1304.86     46.36 o
 -10   5   8       27.75       27.51     10.48 o
  -9   5   8      187.28      190.09     24.29 o
  -8   5   8      285.28      312.19     32.01 o
  -7   5   8     3986.74     3711.22     92.17 o
  -6   5   8      100.90      114.33     15.76 o
  -5   5   8      133.09      143.06     12.82 o
  -4   5   8        2.30       15.30      7.72 o
  -3   5   8     1541.72     1549.39     41.29 o
  -2   5   8        0.18       -0.30      8.20 o
  -1   5   8     2051.25     2182.38     47.89 o
   0   5   8       31.16       31.84      6.85 o
   1   5   8        1.40        4.42      4.41 o
   2   5   8       71.18       69.81     11.14 o
   3   5   8     2557.26     2627.52     60.41 o
   4   5   8       35.64       42.87      8.42 o
   5   5   8       35.11       35.33      7.11 o
  -9   6   8       16.72       23.93      8.97 o
  -8   6   8     1036.64     1139.35     52.44 o
  -7   6   8       72.25       78.02     11.23 o
  -6   6   8      389.38      384.50     24.99 o
  -5   6   8      258.99      275.81     21.66 o
  -4   6   8       39.08       29.54      8.83 o
  -3   6   8      199.14      180.68     18.10 o
  -2   6   8       25.63       40.39      7.87 o
  -1   6   8      672.04      713.88     27.25 o
   0   6   8      249.92      269.61     16.77 o
   1   6   8       46.97       65.24     10.44 o
   2   6   8      456.77      500.96     37.26 o
   3   6   8       17.02       26.38      9.98 o
   4   6   8       99.82       85.77     13.89 o
  -6   7   8        0.78       11.07      5.67 o
  -5   7   8      336.57      287.32     12.12 o
  -4   7   8      721.16      680.70     29.44 o
  -3   7   8      347.61      341.83     27.88 o
  -2   7   8       42.31       41.33      8.40 o
  -1   7   8      214.58      211.56     16.45 o
   0   7   8     1083.58      984.63     32.25 o
   1   7   8      217.14      239.91     22.88 o
 -13   0   9      452.37      402.88     21.42 o
 -11   0   9     1499.11     1478.63     45.74 o
  -9   0   9       74.18       71.38      8.17 o
  -7   0   9     1982.00     2368.26     64.63 o
  -5   0   9     8670.81     8225.99     77.65 o
  -3   0   9     1264.36     1443.53     24.95 o
  -1   0   9    10367.83     9235.19     77.79 o
   1   0   9     1470.21     1575.24     45.37 o
   3   0   9     1828.24     1914.00     53.74 o
   5   0   9     3560.22     3230.24    101.04 o
   7   0   9        3.80       12.86      6.51 o
 -14   1   9      975.09      897.11     40.71 o
 -13   1   9      547.64      464.57     19.25 o
 -12   1   9     1514.71     1383.37     39.05 o
 -11   1   9      283.60      345.34     18.81 o
 -10   1   9       14.64       24.47      6.12 o
  -9   1   9     3068.06     3132.38     46.54 o
  -8   1   9     1200.42     1339.84     26.66 o
  -7   1   9       57.73       67.15      6.38 o
  -6   1   9     3922.13     4118.68     34.96 o
  -5   1   9     1882.56     2090.46     23.18 o
  -4   1   9     1499.03     1472.60     24.98 o
  -3   1   9      860.99      954.80     16.49 o
  -2   1   9     2553.40     2793.47     34.95 o
  -1   1   9        0.84       -0.28      2.14 o
   0   1   9        1.38        2.70      1.73 o
   1   1   9     3305.33     3289.51     40.44 o
   2   1   9     1383.68     1448.63     28.01 o
   3   1   9        0.14        0.56      6.16 o
   4   1   9       95.66      106.81     10.89 o
   5   1   9     1566.78     1428.61     46.84 o
   6   1   9      764.17      711.95     25.61 o
   7   1   9      250.20      214.08     16.60 o
 -13   2   9      489.78      430.06     17.23 o
 -12   2   9     1594.28     1561.58     40.36 o
 -11   2   9        0.41       16.09      4.40 o
 -10   2   9      418.45      420.96     15.34 o
  -9   2   9      185.57      203.74     12.60 o
  -8   2   9    11381.82    10754.78     87.55 o
  -7   2   9     2758.62     2898.71     44.92 o
  -6   2   9      171.17      183.12      9.12 o
  -5   2   9       85.17       94.47      6.58 o
  -4   2   9      780.82      841.38     18.75 o
  -3   2   9     2156.79     2271.01     38.36 o
  -2   2   9     2158.80     2199.99     38.28 o
  -1   2   9      987.07     1114.18     23.41 o
   0   2   9      999.30     1123.16     26.65 o
   1   2   9     2562.60     2625.39     41.07 o
   2   2   9     2682.64     2749.84     38.61 o
   3   2   9      727.44      767.17     27.11 o
   4   2   9      269.01      252.56     15.85 o
   5   2   9      149.69      168.38     12.93 o
   6   2   9      597.97      587.27     26.62 o
   7   2   9      480.68      453.18     25.09 o
 -13   3   9      276.43      286.58     23.93 o
 -12   3   9      161.21      139.56     12.79 o
 -11   3   9     2733.09     2526.83     61.78 o
 -10   3   9       17.94       11.54      4.34 o
  -9   3   9      971.54      998.52     39.63 o
  -8   3   9       57.47       51.10     10.83 o
  -7   3   9     5175.83     5119.73     79.21 o
  -6   3   9      742.04      818.95     24.54 o
  -5   3   9        5.52        7.32      4.32 o
  -4   3   9       19.40       23.30      4.98 o
  -3   3   9      174.35      225.33     11.00 o
  -2   3   9     1043.16     1140.96     28.96 o
  -1   3   9     2489.52     2686.73     41.79 o
   0   3   9        2.89        6.62      3.10 o
   1   3   9      522.84      577.33     23.29 o
   2   3   9      195.48      218.99     18.96 o
   3   3   9     1596.12     1614.65     79.97 o
   4   3   9      694.81      755.52     34.20 o
   5   3   9      264.83      273.72     23.83 o
   6   3   9       18.87       29.91     10.52 o
 -12   4   9       36.55       28.93      8.51 o
 -11   4   9        0.46        1.26      4.05 o
 -10   4   9      994.45      967.60     36.37 o
  -9   4   9      299.90      316.42     22.85 o
  -8   4   9      645.38      713.92     34.18 o
  -7   4   9      434.76      489.24     28.90 o
  -6   4   9     2070.01     2226.26     57.02 o
  -5   4   9      862.66      845.19     37.88 o
  -4   4   9      993.17     1048.00     41.83 o
  -3   4   9     3647.64     3745.57     75.93 o
  -2   4   9      482.25      504.45     19.47 o
  -1   4   9      515.93      547.23     20.03 o
   0   4   9     2821.99     2939.24     53.81 o
   1   4   9       48.47       52.88      7.65 o
   2   4   9       28.08       29.09      7.91 o
   3   4   9      327.68      375.30     34.29 o
   4   4   9      785.00      821.16     48.57 o
   5   4   9       52.89       67.85      9.37 o
   6   4   9      100.85      106.52     16.15 o
 -10   5   9      175.86      127.67     17.03 o
  -9   5   9       88.65       93.94     11.48 o
  -8   5   9      903.63     1034.80     53.55 o
  -7   5   9       88.70       93.08     10.14 o
  -6   5   9      246.89      311.70     17.95 o
  -5   5   9        1.11        3.24      6.64 o
  -4   5   9     2424.79     2413.70     75.67 o
  -3   5   9        1.22        6.19     18.69 o
  -2   5   9      226.54      228.15     15.98 o
  -1   5   9      124.47      128.57     11.94 o
   0   5   9     1200.47     1200.18     35.16 o
   1   5   9      110.47      105.78     10.64 o
   2   5   9      125.42      139.51     14.60 o
   3   5   9       32.63       28.30      7.13 o
   4   5   9       21.13       22.32      5.98 o
  -9   6   9      220.19      163.71     17.53 o
  -8   6   9       19.59       25.24      5.70 o
  -7   6   9      944.59      991.83    110.99 o
  -6   6   9      607.46      554.98     31.00 o
  -5   6   9      121.55      134.70     11.39 o
  -4   6   9      220.68      225.62     19.10 o
  -3   6   9     1265.37     1215.86     43.03 o
  -2   6   9      127.15      116.99     13.80 o
  -1   6   9      123.06      128.95     11.36 o
   0   6   9     1348.84     1372.57     33.84 o
   1   6   9       27.46       24.60      8.02 o
   2   6   9      142.16      156.94     15.75 o
  -5   7   9        3.09        1.28      4.48 o
  -4   7   9       47.97       41.20      7.08 o
  -3   7   9       28.60       20.81      5.79 o
  -2   7   9      584.15      596.17     24.92 o
 -12   0  10     2171.23     2153.71     77.25 o
 -10   0  10      680.69      786.64     50.25 o
  -8   0  10     8983.54     8542.65    283.74 o
  -6   0  10      565.14      686.77     24.36 o
  -4   0  10       46.47       56.69      6.47 o
  -2   0  10     5197.33     5037.34     63.55 o
   0   0  10     2368.06     2417.17     59.80 o
   2   0  10     2385.39     2448.90     63.69 o
   4   0  10      189.35      183.48     25.06 o
   6   0  10      700.67      643.87     40.69 o
 -13   1  10      523.88      482.79     18.66 o
 -12   1  10       17.85       14.27      4.87 o
 -11   1  10     1184.70     1243.99     34.36 o
 -10   1  10      394.99      453.78     17.93 o
  -9   1  10     3596.81     3565.50     50.92 o
  -8   1  10     2214.50     2433.15     37.34 o
  -7   1  10     2599.48     2820.13     38.59 o
  -6   1  10      275.61      309.26     10.92 o
  -5   1  10      201.15      246.23      9.85 o
  -4   1  10     3924.79     4142.30     43.24 o
  -3   1  10      189.18      192.78      9.20 o
  -2   1  10       41.81       47.05      4.47 o
  -1   1  10     3593.74     3733.84     37.20 o
   0   1  10      384.57      392.90     16.55 o
   1   1  10       61.11       73.40      9.54 o
   2   1  10       74.02       76.02      7.27 o
   3   1  10     1040.25     1053.36     32.20 o
   4   1  10        2.06        0.10      4.07 o
   5   1  10       45.50       36.00      6.55 o
   6   1  10      790.56      720.55     29.67 o
 -13   2  10      370.04      332.84     18.17 o
 -12   2  10       28.26       33.64      5.89 o
 -11   2  10       10.62       10.56      3.96 o
 -10   2  10      210.42      213.06     12.54 o
  -9   2  10      290.43      300.91     15.22 o
  -8   2  10      542.32      617.11     21.79 o
  -7   2  10      529.51      580.23     19.57 o
  -6   2  10      766.47      819.63     21.75 o
  -5   2  10     4847.92     4849.14     51.69 o
  -4   2  10      791.27      856.32     24.09 o
  -3   2  10     1180.16     1290.68     29.91 o
  -2   2  10      258.17      304.13     12.99 o
  -1   2  10     4617.21     4643.82    132.85 o
   0   2  10     3832.72     3834.77     62.85 o
   1   2  10     1275.96     1322.06     35.59 o
   2   2  10     1116.97     1141.36     29.17 o
   3   2  10        5.21        6.14      3.85 o
   4   2  10      449.40      421.67     22.66 o
   5   2  10     1872.07     1653.92     67.12 o
   6   2  10      217.67      189.02     11.74 o
 -12   3  10      506.88      420.50     31.19 o
 -11   3  10      806.05      776.42     30.38 o
 -10   3  10       10.43        7.57      5.79 o
  -9   3  10       33.17       32.74      8.90 o
  -8   3  10      947.56     1009.25     40.27 o
  -7   3  10       95.98       82.17      9.62 o
  -6   3  10     3599.23     3619.65     72.44 o
  -5   3  10      146.15      140.27     12.64 o
  -4   3  10     1135.19     1236.77     29.98 o
  -3   3  10      294.32      279.28     11.52 o
  -2   3  10     1685.92     1695.42     45.01 o
  -1   3  10      574.45      654.59     25.74 o
   0   3  10      351.07      410.62     20.40 o
   1   3  10        1.15        1.87      4.26 o
   2   3  10      440.35      541.87     34.80 o
   3   3  10      996.54     1090.98     41.44 o
   4   3  10      902.47      912.71     45.40 o
   5   3  10       33.70       44.00      7.91 o
 -11   4  10       34.30       27.51      6.16 o
 -10   4  10      512.60      442.63     23.94 o
  -9   4  10       57.77       52.55     13.89 o
  -8   4  10      917.62      882.53     51.02 o
  -7   4  10     1049.08     1157.37     40.11 o
  -6   4  10      172.09      176.15     14.16 o
  -5   4  10       49.62       70.07      9.28 o
  -4   4  10      134.18      161.30     13.50 o
  -3   4  10     1778.95     1819.98     49.28 o
  -2   4  10       10.88       23.02      5.34 o
  -1   4  10       45.84       53.32      8.18 o
   0   4  10     2605.63     2687.01     50.43 o
   1   4  10      222.01      250.42     13.41 o
   2   4  10       81.93       78.51     10.90 o
   3   4  10      777.05      885.36     50.41 o
   4   4  10      708.06      719.26     43.07 o
 -10   5  10        7.96        9.79      5.96 o
  -9   5  10     1943.74     1745.82     62.71 o
  -8   5  10       19.01       16.13      8.41 o
  -7   5  10       33.36       27.64      5.18 o
  -6   5  10        0.72       -0.11      4.15 o
  -5   5  10      107.99       91.25      9.96 o
  -4   5  10        3.41        6.18      9.54 o
  -3   5  10      522.19      533.48     36.21 o
  -2   5  10        2.95        4.63      5.94 o
  -1   5  10      221.02      233.70     18.79 o
   0   5  10      109.42      113.11     10.83 o
   1   5  10      964.44     1049.10     37.15 o
   2   5  10       56.37       67.14      9.47 o
   3   5  10       71.23       49.97     15.93 o
  -8   6  10      369.55      322.88     23.74 o
  -7   6  10      579.36      539.79     21.98 o
  -6   6  10      126.07      108.39     10.83 o
  -5   6  10        0.75        1.99      2.70 o
  -4   6  10       97.13      107.34     16.90 o
  -3   6  10      958.47      963.14     37.06 o
  -2   6  10        9.65       16.90      4.87 o
  -1   6  10        0.50        0.35      4.01 o
   0   6  10      799.94      826.57     23.76 o
   1   6  10      124.16      112.40     15.42 o
 -13   0  11      561.37      513.32     33.39 o
 -11   0  11     1479.17     1430.14     64.87 o
  -9   0  11       71.63      113.25     13.84 o
  -7   0  11     4355.15     4560.34     85.33 o
  -5   0  11     1068.39     1225.51     31.10 o
  -3   0  11     3374.49     3548.68     51.60 o
  -1   0  11      442.48      461.32     21.83 o
   1   0  11      255.43      254.08     15.91 o
   3   0  11     1782.38     1671.20     71.10 o
   5   0  11      940.20      791.62     44.03 o
 -13   1  11      208.87      249.04     16.06 o
 -12   1  11        5.92        4.33      3.42 o
 -11   1  11     1446.72     1301.11     33.97 o
 -10   1  11       11.39       14.69      7.13 o
  -9   1  11      258.91      307.18     13.49 o
  -8   1  11     1333.76     1492.08     30.65 o
  -7   1  11     1128.24     1179.70     26.45 o
  -6   1  11      878.32      960.72     24.30 o
  -5   1  11     1585.67     1737.69     27.14 o
  -4   1  11     3282.56     3438.81     60.96 o
  -3   1  11      119.41      134.43      8.47 o
  -2   1  11      183.06      175.78      8.80 o
  -1   1  11     3787.34     3898.87     48.74 o
   0   1  11       22.23       21.05      4.57 o
   1   1  11       77.57       86.32      6.85 o
   2   1  11      833.78      795.75     24.65 o
   3   1  11     1144.51     1090.71     38.80 o
   4   1  11      305.80      299.29     20.48 o
   5   1  11      173.44      152.76     13.73 o
 -12   2  11      932.81      829.07     24.18 o
 -11   2  11        0.15        2.25      2.71 o
 -10   2  11      927.81      892.50     24.70 o
  -9   2  11       61.97       61.37      7.63 o
  -8   2  11     1367.57     1428.10     33.26 o
  -7   2  11       77.32       88.72      8.77 o
  -6   2  11      232.62      275.75     14.82 o
  -5   2  11     1095.53     1213.47     29.74 o
  -4   2  11     1034.27     1156.90     29.49 o
  -3   2  11        0.01        2.58      3.17 o
  -2   2  11      793.83      834.12     22.35 o
  -1   2  11      176.35      212.02     14.09 o
   0   2  11     4611.38     4627.81     69.33 o
   1   2  11      310.90      356.26     14.63 o
   2   2  11       44.27       45.05      9.79 o
   3   2  11        8.60       13.81      5.89 o
   4   2  11      321.93      313.29     16.97 o
   5   2  11      307.33      277.81     17.62 o
 -12   3  11       57.88       50.06     10.48 o
 -11   3  11      539.16      501.58     23.40 o
 -10   3  11      288.87      252.18     18.61 o
  -9   3  11     3538.14     3470.20     97.69 o
  -8   3  11      964.66      958.91     53.89 o
  -7   3  11       25.72       22.40      7.47 o
  -6   3  11      110.43       92.25     12.33 o
  -5   3  11       14.59       17.13      6.76 o
  -4   3  11     1023.17     1125.27     29.05 o
  -3   3  11     1851.46     1985.96     38.29 o
  -2   3  11      237.52      212.58     15.34 o
  -1   3  11     1307.49     1424.21     38.44 o
   0   3  11      155.92      178.70     13.61 o
   1   3  11      680.48      703.95     34.18 o
   2   3  11      198.97      229.94     19.39 o
   3   3  11        8.05        4.69      5.27 o
   4   3  11      223.88      238.78     17.09 o
 -11   4  11       12.58       19.58      6.63 o
 -10   4  11       15.07       14.31      7.78 o
  -9   4  11      687.87      659.00     40.96 o
  -8   4  11     1926.59     1876.79     71.12 o
  -7   4  11      519.21      515.13     26.27 o
  -6   4  11      346.61      362.72     22.96 o
  -5   4  11     1043.84     1072.00     39.39 o
  -4   4  11       25.50       22.27      7.13 o
  -3   4  11      342.50      358.45     23.68 o
  -2   4  11     1136.87     1214.29     42.24 o
  -1   4  11      432.23      461.51     20.87 o
   0   4  11      243.12      269.59     16.47 o
   1   4  11      147.67      161.96     17.34 o
   2   4  11        9.48       13.85      8.43 o
   3   4  11      209.25      206.70     23.14 o
  -9   5  11        1.51        2.26      4.69 o
  -8   5  11      248.14      252.88     23.74 o
  -7   5  11        5.29       10.89      4.66 o
  -6   5  11     2603.93     2323.55     52.39 o
  -5   5  11        5.90        9.33      4.83 o
  -4   5  11      120.97      129.84     14.13 o
  -3   5  11        2.26        7.70      9.41 o
  -2   5  11      927.52      995.43     51.21 o
  -1   5  11        3.13        1.14      4.57 o
   0   5  11      973.23     1046.09     28.06 o
   1   5  11        0.04       -2.80      4.19 o
  -5   6  11      338.73      289.32     23.64 o
  -4   6  11       41.01       29.22      8.76 o
  -3   6  11       97.24       78.17     13.01 o
  -2   6  11      219.71      190.32     19.33 o
 -12   0  12      547.76      561.98     36.57 o
 -10   0  12     2526.12     2333.65     56.22 o
  -8   0  12       58.38       49.21     10.12 o
  -6   0  12        0.64       -0.38      4.72 o
  -4   0  12     2824.59     3193.89     50.27 o
  -2   0  12      301.44      357.21     19.96 o
   0   0  12     5308.13     5033.97     71.83 o
   2   0  12        0.55       -1.72      6.78 o
   4   0  12      641.74      567.77     36.42 o
 -12   1  12       11.31        6.99      4.25 o
 -11   1  12      968.98      859.35     25.99 o
 -10   1  12      217.33      218.17     14.57 o
  -9   1  12      547.29      579.02     20.88 o
  -8   1  12      296.65      311.11     16.10 o
  -7   1  12        8.42       14.04      4.39 o
  -6   1  12     1289.06     1379.87     30.03 o
  -5   1  12      622.61      655.43     22.47 o
  -4   1  12      393.75      441.53     17.11 o
  -3   1  12     1107.86     1253.56     28.63 o
  -2   1  12      514.82      600.13     17.84 o
  -1   1  12     2754.54     2869.17     42.75 o
   0   1  12     1133.97     1198.63     24.73 o
   1   1  12       41.54       57.78      6.50 o
   2   1  12       93.64       77.51     11.08 o
   3   1  12       42.45       38.19      8.06 o
   4   1  12      363.19      356.92     19.92 o
 -12   2  12      397.44      325.68     25.40 o
 -11   2  12      661.23      552.03     20.74 o
 -10   2  12       46.75       44.16      6.72 o
  -9   2  12      387.48      393.80     19.62 o
  -8   2  12      621.51      632.33     25.49 o
  -7   2  12     3585.71     3469.96     50.47 o
  -6   2  12     1549.07     1505.13     56.48 o
  -5   2  12      224.58      275.05     17.14 o
  -4   2  12      281.89      281.64     13.53 o
  -3   2  12     1236.09     1336.02     29.06 o
  -2   2  12     1144.41     1265.45     31.88 o
  -1   2  12       91.84       96.66      9.28 o
   0   2  12      104.30      101.89      8.17 o
   1   2  12        4.12       15.64      6.63 o
   2   2  12      564.05      565.13     28.71 o
   3   2  12     2397.93     2335.96     61.34 o
   4   2  12      277.67      241.48     23.03 o
 -11   3  12       30.15       23.76      7.41 o
 -10   3  12      565.98      524.05     34.18 o
  -9   3  12      351.99      373.19     31.52 o
  -8   3  12      215.98      232.38     26.21 o
  -7   3  12        1.93       12.95      5.65 o
  -6   3  12     2299.87     2261.51     55.58 o
  -5   3  12        6.62       -3.49      5.17 o
  -4   3  12      838.33      915.69     29.93 o
  -3   3  12      150.14      156.57     13.07 o
  -2   3  12      158.33      153.30     12.86 o
  -1   3  12       83.26       93.79     10.12 o
   0   3  12      587.60      604.62     20.96 o
   1   3  12      196.09      217.05     20.56 o
   2   3  12     1328.90     1349.44    132.38 o
   3   3  12       15.57       13.57      5.16 o
 -10   4  12       79.31       63.40     11.74 o
  -9   4  12      229.96      194.29     21.23 o
  -8   4  12      333.08      322.23     27.97 o
  -7   4  12        2.21        6.71      4.18 o
  -6   4  12      128.89      143.87     13.85 o
  -5   4  12     1115.50     1103.36     37.32 o
  -4   4  12       48.77       47.42     13.28 o
  -3   4  12      201.50      206.68     24.04 o
  -2   4  12     1142.17     1154.74     54.53 o
  -1   4  12      524.39      563.76     26.64 o
   0   4  12      362.27      348.23     19.00 o
   1   4  12     1412.00     1504.92     65.87 o
   2   4  12      580.31      669.77     39.26 o
  -8   5  12       68.11       64.66     11.44 o
  -7   5  12       43.50       29.49      5.88 o
  -6   5  12       66.51       63.42      8.44 o
  -5   5  12      488.73      513.01     33.26 o
  -4   5  12        4.58        7.22      5.77 o
  -3   5  12      217.38      238.58     23.09 o
  -2   5  12        5.02        5.13      4.47 o
  -1   5  12     1548.53     1493.29     41.14 o
   0   5  12       39.91       54.53     11.48 o
 -11   0  13      782.54      624.63     39.77 o
  -9   0  13     1678.87     1746.98     50.46 o
  -7   0  13     2296.64     2085.79     45.90 o
  -5   0  13      900.12     1064.74     34.39 o
  -3   0  13       18.90       19.56      5.69 o
  -1   0  13       96.01       92.48     13.02 o
   1   0  13     1089.66     1086.51     54.74 o
   3   0  13     1259.67     1025.95     46.04 o
 -12   1  13      231.63      195.44     20.08 o
 -11   1  13      105.34       94.25      8.75 o
 -10   1  13      816.90      759.91     27.78 o
  -9   1  13      278.32      270.92     16.51 o
  -8   1  13      524.49      495.28     18.69 o
  -7   1  13      361.65      384.96     23.35 o
  -6   1  13     2099.48     2220.49     61.65 o
  -5   1  13       58.90       67.61      8.14 o
  -4   1  13       41.77       56.83      6.82 o
  -3   1  13     2060.99     2177.56     37.63 o
  -2   1  13      159.65      176.90     12.51 o
  -1   1  13       20.29       26.46      4.87 o
   0   1  13     1548.04     1538.93     36.09 o
   1   1  13     1036.53     1006.45     62.23 o
   2   1  13      649.02      585.50     26.00 o
   3   1  13      231.56      212.05     21.53 o
 -11   2  13      207.75      210.05     11.58 o
 -10   2  13      271.00      220.44     13.19 o
  -9   2  13       16.35       12.31      6.01 o
  -8   2  13      111.34      103.92     11.50 o
  -7   2  13      128.10      129.95     13.63 o
  -6   2  13      684.26      721.09     23.09 o
  -5   2  13       48.97       39.76      6.25 o
  -4   2  13      697.68      742.99     21.31 o
  -3   2  13        0.42       -0.50      3.65 o
  -2   2  13     1323.11     1382.52     48.28 o
  -1   2  13       18.86       11.51      4.04 o
   0   2  13     1053.19     1001.27     23.94 o
   1   2  13      811.11      762.63     31.45 o
   2   2  13      200.19      206.74     15.37 o
 -10   3  13      427.64      389.82     27.24 o
  -9   3  13       13.68        5.71      6.53 o
  -8   3  13        1.05       -0.95      4.02 o
  -7   3  13      173.62      180.14     19.12 o
  -6   3  13      583.55      567.40     26.71 o
  -5   3  13     1344.43     1338.86    101.03 o
  -4   3  13       47.68       49.74      7.26 o
  -3   3  13      451.37      490.98     23.49 o
  -2   3  13      516.65      535.15     22.06 o
  -1   3  13     2715.45     2565.40     44.10 o
   0   3  13      440.14      441.57     47.37 o
   1   3  13       15.53        2.81      5.83 o
  -9   4  13      984.13      887.91     39.12 o
  -8   4  13      187.34      214.18     20.63 o
  -7   4  13     1000.15      890.51     29.36 o
  -6   4  13      280.61      251.15     16.44 o
  -5   4  13      150.49      144.07     12.86 o
  -4   4  13      116.76      117.44     17.03 o
  -3   4  13        8.02        5.08      6.32 o
  -2   4  13      215.20      185.09     20.19 o
  -1   4  13       31.19       37.53      6.91 o
   0   4  13      333.17      347.08     28.85 o
  -5   5  13        2.70        3.74      4.37 o
  -4   5  13      471.12      422.03     26.57 o
 -10   0  14      217.71      215.38     23.83 o
  -8   0  14        1.89        7.68      8.18 o
  -6   0  14     4439.33     4311.56    120.87 o
  -4   0  14      151.67      161.29     16.01 o
  -2   0  14     2973.11     2918.22     65.84 o
   0   0  14       77.08       67.40      9.91 o
 -11   1  14      495.78      478.26     31.11 o
 -10   1  14      656.29      544.74     24.71 o
  -9   1  14      196.13      199.31     22.51 o
  -8   1  14      744.02      793.86     43.94 o
  -7   1  14      853.31      900.47     25.13 o
  -6   1  14      204.43      175.07     11.74 o
  -5   1  14      593.42      637.41     22.12 o
  -4   1  14        3.75        7.61      4.67 o
  -3   1  14     1349.24     1366.73     32.45 o
  -2   1  14        1.29        4.04      3.81 o
  -1   1  14      440.37      434.67     20.61 o
   0   1  14      364.62      313.23     28.41 o
   1   1  14      516.25      500.69     33.32 o
 -10   2  14       13.57       11.76      7.24 o
  -9   2  14     1562.89     1383.87     45.47 o
  -8   2  14      614.36      620.71     18.74 o
  -7   2  14     1710.37     1590.65     31.39 o
  -6   2  14        3.62        7.95      5.39 o
  -5   2  14      298.67      326.06     15.03 o
  -4   2  14      692.65      722.28     21.86 o
  -3   2  14      198.69      206.86     12.03 o
  -2   2  14       39.38       35.85      4.63 o
  -1   2  14      154.37      142.78      9.58 o
   0   2  14      335.18      364.46     19.94 o
  -9   3  14      128.91       89.09     13.30 o
  -8   3  14     1215.21     1076.36     30.52 o
  -7   3  14        8.68       10.01      4.81 o
  -6   3  14      371.20      388.15     41.92 o
  -5   3  14      161.45      161.68     13.28 o
  -4   3  14       14.40       17.09      8.72 o
  -3   3  14      204.64      187.68     20.42 o
  -2   3  14      149.23      149.59      9.25 o
  -1   3  14       38.48       41.29      7.33 o
  -6   4  14      229.49      183.23     17.30 o
  -5   4  14      201.48      167.64     17.26 o
  -4   4  14      610.81      558.82     31.02 o
  -3   4  14       27.13       28.51      9.02 o
  -9   0  15     2910.38     2379.38     72.94 o
  -7   0  15     1266.93     1214.70     57.67 o
  -5   0  15        9.70       12.63      7.89 o
  -3   0  15      473.87      425.48     27.46 o
  -1   0  15      532.05      494.97     34.79 o
  -9   1  15      403.54      367.84     19.11 o
  -8   1  15     1392.57     1254.66     33.77 o
  -7   1  15       10.02        0.26      3.74 o
  -6   1  15       87.82       73.31      8.53 o
  -5   1  15     1163.53     1171.87     31.76 o
  -4   1  15       13.78        7.98      4.39 o
  -3   1  15      161.64      137.08     10.96 o
  -2   1  15      513.58      525.98     20.32 o
  -1   1  15      529.20      476.38     30.56 o
  -8   2  15      289.08      303.97     24.43 o
  -7   2  15      650.54      567.72     16.77 o
  -6   2  15     1984.12     1712.55     32.16 o
  -5   2  15      362.17      290.47     14.61 o
  -4   2  15      722.42      660.37     21.77 o
  -3   2  15        3.40        0.60      3.22 o
  -2   2  15      812.64      798.25     39.33 o
  -5   3  15      712.12      663.64     33.01 o
  -6   0  16     1104.18      907.07     43.70 o
 
